# Supplementary material for: Pharmacological Ascorbate Restrains Epithelial–Mesenchymal Transition and Invasion in Glioblastoma Cells via Extracellular H2O2 Generation
Source: Int J Mol Sci. 2026 May 30;27(11):4964. doi: 10.3390/ijms27114964 (PMC13257296; doi:10.3390/ijms27114964)
Supplement: Supplementary file 1 [file ijms-27-04964-s001.zip]

Archive with 5 entries (5 files):
- 260220 Supplementary table.pdf
- IJMS_Supplementary Figures.pdf
- Supplementary Table 4 .xlsx
- Supplementary Table 5 .xlsx
- Supplementary Table 6 xlsx.xlsx
