# Supplementary material for: Pharmacological Ascorbate Restrains Epithelial–Mesenchymal Transition and Invasion in Glioblastoma Cells via Extracellular H2O2 Generation
Source: Int J Mol Sci. 2026 May 30;27(11):4964. doi: 10.3390/ijms27114964 (PMC13257296; doi:10.3390/ijms27114964)
Supplement: Supplementary file 1 [file ijms-27-04964-s001.zip › Supplementary Table 4 .xlsx]

## Sheet: Sheet1
Gene Symbol	H4-1	H4-2	H4-3	LN229-1	LN229-2	LN229-3	U87MG-1	U87MG-2	U87MG-3			Hallmark genes
AAAS	4.36939	4.35137	4.37441	5.05688	4.97398	5.1597	5.02237	4.94028	4.62482			AAAS
AADAT	3.07593	2.9375	3.22679	3.11487	2.69958	2.81322	2.87038	3.32402	3.3052			AADAT
ABAT	1.09567	1.13657	1.03758	1.37641	1.28335	1.31917	0.481972	0.528064	0.469727			ABAT
ABCA1	2.79224	2.83553	2.7421	1.73167	1.69451	1.69062	3.52095	3.6123	3.95728			ABCA1
ABCA3	0.507055	0.612285	0.662094	2.58289	2.43992	2.49788	1.41136	1.38881	1.06708			ABCA3
ABCB7	2.60713	2.67089	2.63807	2.36045	2.46781	2.47636	2.82312	2.69191	2.74441			ABCB7
ABCB9	3.27411	3.20548	3.10447	3.62162	3.73386	3.60042	2.85924	2.578	2.36758			ABCB9
ABCC1	4.33245	4.40838	4.37346	3.43469	3.21373	3.37303	2.92448	2.99361	2.66775			ABCC1
ABCC2	3.80808	3.8489	3.8944	0.234403	0.251482	0.215282	3.06711	3.0294	3.03941			ABCC2
ABCC3	4.73587	4.79328	4.82041	2.22661	2.1334	2.25024	2.7765	2.81312	2.50047			ABCC3
ABCC5	3.26052	3.25829	3.38647	2.94224	2.99208	2.99406	2.73899	2.69065	2.58495			ABCC5
ABCD1	3.38768	3.34534	3.45346	2.84621	2.82496	2.99132	2.46677	2.41458	2.06439			ABCD1
ABCD3	3.55163	3.55993	3.64127	3.80521	3.93839	3.72442	3.17048	3.09867	3.11226			ABCD3
ABCE1	5.08832	5.14032	5.0938	4.86475	4.7316	4.61788	4.49718	4.64091	5.02272			ABCE1
ABCF2	5.17748	5.20102	5.24647	5.07101	5.04709	5.15886	5.35811	5.20474	5.00224			ABCF2
ABHD2	3.11382	3.14288	3.19571	5.39693	5.42931	5.39283	4.55622	4.5207	4.44335			ABHD2
ABHD4	6.02709	6.08768	6.11757	4.35912	4.09346	4.31963	4.1937	4.46769	4.26476			ABHD4
ABHD6	3.03788	3.07898	2.92291	3.88282	3.63306	3.76082	3.82742	4.11454	3.98679			ABHD6
ABI1	3.72194	3.70063	3.6942	3.69934	3.56505	3.56874	4.43461	4.79835	4.78954			ABI1
ABL1	5.03278	5.05885	5.09675	4.66227	4.487	4.63463	4.31465	4.40058	4.20506			ABL1
ABLIM1	1.78389	1.71481	1.6701	2.0707	1.88465	1.99078	0.727553	0.687047	0.760344			ABLIM1
ABR	4.99334	4.94204	4.9255	5.38953	5.25792	5.38237	6.11813	6.28171	6.10353			ABR
ACAA1	2.75201	2.75032	2.92583	4.14666	4.47625	4.36031	4.87982	4.43769	3.92695			ACAA1
ACAA2	3.36607	3.29618	3.28655	2.08901	2.38906	1.87038	3.63745	3.40485	3.65945			ACAA2
ACACA	3.84559	3.87371	3.84571	4.81414	4.78178	4.78758	3.68603	3.6003	3.51854			ACACA
ACADM	3.45461	3.25097	3.62724	3.9394	3.80981	3.96756	4.05705	4.68229	4.66702			ACADM
ACADS	1.14749	0.691208	0.763544	1.91004	2.66505	2.21206	3.66982	2.78397	2.56515			ACADS
ACADSB	1.6537	1.73041	1.7486	1.55413	1.41718	1.62455	2.01263	2.10679	2.08802			ACADSB
ACADVL	5.1347	5.08297	5.09956	6.19396	6.302	6.23195	6.25014	6.06822	5.60158			ACADVL
ACAT1	4.44002	4.58159	4.56495	3.08506	3.09537	3.01102	4.91015	4.75288	4.6828			ACAT1
ACAT2	2.26068	2.12739	2.37735	4.55178	4.78246	4.53545	2.58913	2.30836	2.30738			ACAT2
ACLY	5.78929	5.79332	5.84438	6.82581	6.8186	6.83008	6.84213	6.72566	6.46301			ACLY
ACO2	5.53028	5.54509	5.58288	5.54826	5.57245	5.64678	6.54407	6.40257	6.055			ACO2
ACOT2	3.13552	3.08255	3.12202	3.19787	3.80412	3.49774	4.43024	3.58153	3.27844			ACOT2
ACOT8	4.07566	4.1928	4.24082	5.15382	5.24872	5.41039	5.27304	5.07361	4.75583			ACOT8
ACOX1	2.39739	2.45958	2.44707	2.9018	3.17273	2.97338	2.33122	2.11048	2.12224			ACOX1
ACOX2	0.177169	0.25675	0.22428	1.77072	1.50351	1.55993	2.43807	2.28003	2.38821			ACOX2
ACOX3	1.49071	1.48783	1.51836	2.81614	2.96681	2.75085	3.47231	2.93991	2.86602			ACOX3
ACP1	4.82695	4.94065	4.87042	5.1674	5.44613	5.38481	6.05908	5.79813	5.86334			ACP1
ACP2	3.16928	3.11379	3.18894	4.26402	4.04749	4.34548	4.13099	4.36267	4.13745			ACP2
ACSL1	3.63382	3.57026	3.75634	4.72999	5.00712	4.81366	5.3496	5.09657	4.88608			ACSL1
ACSL3	5.5968	5.69994	5.62631	6.59619	6.32731	6.40758	4.84082	5.21519	5.31674			ACSL3
ACSL4	4.68046	4.58207	4.60311	4.3192	4.28076	4.13416	5.79168	6.0023	6.15169			ACSL4
ACSS1	0.449583	0.565008	0.645682	4.42043	4.5677	4.48304	1.36184	1.19382	1.09078			ACSS1
ACTA2	5.20157	5.18287	5.20664	3.755	3.52804	3.68972	5.66438	5.90541	5.75879			ACTA2
ACTN4	7.7048	7.70453	7.72623	6.48572	6.12887	6.44287	6.61065	6.86584	6.75403			ACTN4
ACTR2	5.73	5.74804	5.80531	5.67284	5.89576	5.66125	5.92925	5.56336	5.63202			ACTR2
ACTR3	5.42775	5.47665	5.49537	4.7698	4.71632	4.71986	5.67237	5.74624	5.79514			ACTR3
ACVR1	4.99987	4.91009	5.05694	5.04088	5.01403	5.04363	5.15557	5.23209	5.16303			ACVR1
ACVR1B	3.59564	3.53704	3.53865	3.02491	2.97188	3.11333	2.4462	2.50174	2.49244			ACVR1B
ACVR2A	1.88901	1.97228	1.95686	1.89342	1.7884	1.617	1.19264	1.21718	1.15804			ACVR2A
ADA	2.98263	3.00123	2.93212	2.74207	2.84696	2.97451	3.60643	3.45282	3.17284			ADA
ADAM10	3.84496	3.88128	3.92151	3.97487	4.03618	3.90008	3.52438	3.53302	3.63164			ADAM10
ADAM12	0.391264	0.462728	0.586538	4.39481	4.15302	4.27783	3.09579	3.31688	3.48326			ADAM12
ADAM17	3.49408	3.41544	3.63124	3.87163	3.78699	3.81689	3.44021	3.57439	3.4906			ADAM17
ADAR	6.46674	6.51249	6.53066	5.86893	5.74342	5.77001	4.67096	4.79694	4.70814			ADAR
ADCY1	1.33882	1.41713	1.30627	2.18845	2.26345	2.30714	0	0.00907767	0			ADCY1
ADCY6	2.81592	2.86524	2.78084	3.68439	4.04143	3.83816	2.80989	2.28508	2.0754			ADCY6
ADCY9	2.46378	2.53581	2.50734	2.98047	2.78869	2.95904	1.46754	1.57931	1.4814			ADCY9
ADD3	4.02043	3.97288	4.07785	5.53088	5.62694	5.47541	3.79568	3.76356	3.94208			ADD3
ADGRA2	2.38662	2.3117	2.36887	3.61932	3.51694	3.61402	1.05782	0.747217	0.880603			ADGRA2
ADGRE1	2.70943	2.70858	2.73585	0.223248	0.101463	0.0869468	1.99818	1.68072	1.26829			ADGRE1
ADGRL2	3.25811	3.23918	3.29887	0.764503	0.623029	0.571819	2.53315	2.70145	2.80836			ADGRL2
ADH5	5.16669	5.20822	5.25205	4.88519	5.32423	5.03602	6.04977	5.51218	5.68427			ADH5
ADIPOR2	4.95575	4.99473	5.02281	4.81768	4.87825	4.8798	4.55208	4.43681	3.97265			ADIPOR2
ADM	4.77807	4.91142	4.9616	2.47582	2.76749	2.66524	4.57968	4.11812	3.90501			ADM
ADORA2B	3.61497	3.69471	3.71049	4.42903	4.35352	4.42507	4.22958	4.15563	3.95362			ADORA2B
ADRM1	6.36262	6.38172	6.41627	6.89599	6.7825	7.01709	7.14957	7.19627	6.90973			ADRM1
ADSL	3.98729	4.14129	4.08098	5.20787	5.20214	5.18117	4.87366	4.4743	4.25506			ADSL
AEN	4.33455	4.36318	4.42861	3.67082	3.93793	3.88235	4.71899	4.32578	4.04529			AEN
AFF1	2.15507	2.2305	2.23207	1.61307	1.47111	1.42394	2.39952	2.55041	2.50657			AFF1
AFG3L2	4.38182	4.37717	4.47792	3.61091	3.75131	3.64266	5.05585	4.87058	4.62864			AFG3L2
AGFG1	3.75736	4.07432	4.21012	3.90887	3.53061	3.71876	3.47191	4.70296	3.88701			AGFG1
AGGF1	3.71938	3.73257	3.77183	3.66295	3.38343	3.51125	3.53363	3.86642	3.96662			AGGF1
AGL	2.29467	2.20811	2.29911	1.69286	1.70717	1.61615	2.44835	2.3902	2.44244			AGL
AGO2	2.17296	2.19432	2.17841	1.73839	1.64655	1.60415	1.41746	1.46514	1.52285			AGO2
AGO4	1.11341	1.14875	1.17353	1.56778	1.65331	1.58973	1.4516	1.36616	1.50005			AGO4
AGRN	6.93935	6.94721	6.9494	3.66683	3.8715	3.85071	4.41163	3.90214	3.72713			AGRN
AHCY	5.8286	5.903	5.96245	6.7943	6.94307	6.93213	7.20457	6.86916	6.57865			AHCY
AHNAK	4.38537	4.37956	4.48639	4.57344	4.70695	4.61677	3.92077	3.712	3.37231			AHNAK
AHR	6.58207	6.62284	6.58657	4.25848	4.04505	4.1245	4.00152	4.20599	4.3437			AHR
AIFM1	4.59974	4.5644	4.76577	4.15491	4.07715	4.12525	4.82097	4.80562	4.39339			AIFM1
AIMP2	6.53958	6.5672	6.62059	5.80348	5.43901	5.78067	4.80238	5.17893	5.06672			AIMP2
AK1	2.33071	2.30236	2.25493	4.00546	3.9807	4.2001	4.05387	3.91822	3.94238			AK1
AK2	5.33855	5.41664	5.39006	6.14457	6.16933	6.27686	5.63478	5.65568	5.52087			AK2
AK3	4.22116	4.3824	4.16698	4.06533	4.03289	4.02085	4.83813	5.09474	5.19169			AK3
AK4	2.82774	2.75023	2.77308	1.88738	1.93928	1.91006	3.19675	3.09083	3.13259			AK4
AKAP1	4.32183	4.3586	4.44314	4.44337	4.2266	4.4426	3.2209	3.2491	3.11246			AKAP1
AKAP12	1.15394	1.33801	1.2932	4.60311	4.4823	4.54869	3.65236	3.74381	3.7076			AKAP12
AKAP13	2.09309	2.076	2.13065	1.93971	1.85021	1.96149	1.46898	1.53598	1.388			AKAP13
AKR1B10	4.89449	4.9783	4.98292	0	0	0	2.22973	1.70427	1.59729			AKR1B10
AKR1C2	3.63037	3.76666	3.69802	0.752443	0.849798	0.864512	3.01611	2.68908	2.5291			AKR1C2
AKR1C3	4.95351	5.11049	5.16675	2.24495	2.47449	2.37205	4.11774	3.82732	3.67462			AKR1C3
AKT1	5.4268	5.45786	5.47515	5.50538	5.62893	5.64147	6.16123	5.87036	5.51934			AKT1
AKT1S1	7.02794	6.97679	6.95028	5.80189	5.32593	5.62305	5.89963	6.23851	6.08996			AKT1S1
AKT2	4.65467	4.91068	4.54755	4.94189	4.71929	4.87871	4.5809	4.78653	4.57622			AKT2
AKT3	3.67894	3.71653	3.73161	4.71484	4.56936	4.53287	3.19339	3.31669	3.4777			AKT3
ALAD	3.1183	3.15922	3.20878	4.24756	4.10658	4.27121	4.32239	4.42415	4.20368			ALAD
ALAS1	4.333	4.22433	4.25501	4.54093	4.47788	4.56605	4.93632	5.06125	4.78022			ALAS1
ALCAM	4.73841	4.72548	4.80807	4.93855	4.81221	4.77359	4.29938	4.54069	4.61647			ALCAM
ALDH18A1	4.78629	4.77282	4.85147	4.35018	4.43264	4.34167	5.32108	5.13543	4.82132			ALDH18A1
ALDH1A3	5.2384	5.21019	5.35968	7.54643	7.70811	7.58249	5.41926	5.18253	5.07265			ALDH1A3
ALDH2	2.38038	2.53667	2.3846	0.71776	0.974684	0.854528	3.37822	2.90321	2.7995			ALDH2
ALDH3A2	5.86905	5.9616	6.03965	3.41402	3.48801	3.444	4.54137	4.28464	4.20355			ALDH3A2
ALDH3B1	3.22611	3.14743	2.92146	3.39387	3.39784	3.56569	5.33351	5.21107	5.12555			ALDH3B1
ALDH6A1	2.05531	1.99553	2.12329	1.94214	1.79714	1.90254	2.52784	2.69353	2.58962			ALDH6A1
ALDH9A1	3.65202	3.60636	3.61629	4.49316	4.75165	4.53355	4.87335	4.56146	4.4856			ALDH9A1
ALDOA	9.36565	9.3481	9.38344	9.23022	9.22226	9.25931	10.3318	10.1938	9.99392			ALDOA
ALDOC	0.548996	0.604554	0.49893	2.81063	2.78452	2.83635	4.78692	4.72413	4.31549			ALDOC
ALMS1	1.769	1.71817	1.64086	1.80097	1.412	1.60486	1.22699	1.43234	1.36266			ALMS1
ALS2	3.18152	3.14734	3.27287	2.93047	2.93585	3.0241	2.92017	2.9492	2.74388			ALS2
ALYREF	5.63131	5.7763	5.85782	6.55893	6.27261	6.3164	6.12442	6.49569	6.24497			ALYREF
AMACR	1.73564	1.68685	2.05832	4.46513	4.34614	4.32481	2.01827	1.94005	1.64587			AMACR
AMD1	4.87569	4.98925	4.95558	5.70195	5.83106	5.62403	4.52239	4.42533	4.73391			AMD1
AMFR	4.83943	4.94304	4.93313	4.97065	5.09553	4.99982	5.08586	4.7621	4.48035			AMFR
AMMECR1	3.41113	3.4625	3.4879	3.08814	2.90326	2.89411	1.57063	1.76186	1.84052			AMMECR1
AMPD3	1.8991	1.67521	1.98435	0.177781	0.0791152	0.1934	3.14297	3.52207	3.46083			AMPD3
AMPH	2.2572	2.27158	2.28948	1.54411	1.56814	1.72452	4.11292	4.1016	4.0669			AMPH
ANKH	3.32782	3.36042	3.42501	5.8648	5.62184	5.78457	3.01401	3.09314	2.92342			ANKH
ANKRA2	2.75764	2.61811	2.78128	2.50332	2.42548	2.37656	2.75884	2.7023	2.90752			ANKRA2
ANKZF1	3.38772	3.37271	3.40495	3.40395	3.44249	3.55713	3.47737	3.21052	3.11422			ANKZF1
ANLN	3.74086	3.85521	3.85108	1.092	1.07664	1.11363	4.13578	4.51223	4.69436			ANLN
ANP32E	3.6955	3.66099	3.68001	3.15867	3.30462	2.96441	4.23498	3.94454	4.21886			ANP32E
ANXA2	9.7455	9.71021	9.78468	9.11495	8.96134	9.05669	9.53325	9.64306	9.40855			ANXA2
ANXA4	4.87015	4.8772	4.88138	4.86241	4.8031	4.85598	5.55828	5.57813	5.59989			ANXA4
ANXA9	0.487328	0.509376	0.459295	1.28836	1.34794	1.2996	1.73242	1.53406	1.2785			ANXA9
AP1G1	4.00093	4.01034	4.07307	3.50659	3.43316	3.44755	3.54176	3.56154	3.54763			AP1G1
AP2B1	5.69024	5.7442	5.59282	5.73739	5.81595	5.98006	5.93307	5.98555	5.98682			AP2B1
AP2M1	8.08248	8.06664	8.14462	7.59948	7.25978	7.40508	8.59063	8.57051	8.40278			AP2M1
AP2S1	6.41735	6.39607	6.44195	5.93373	6.40763	6.11504	7.22543	6.72467	6.5834			AP2S1
AP3B1	3.79311	3.84731	3.89769	3.31396	2.95692	2.93129	3.74569	3.93241	4.0286			AP3B1
AP3S1	5.08692	5.01901	5.15117	5.18132	5.45984	5.13564	5.47652	5.3212	5.4656			AP3S1
AP4B1	1.70686	1.57757	1.4736	2.7965	3.03949	2.85983	3.63615	3.40635	3.30577			AP4B1
APBB2	3.52861	3.5964	3.54116	2.66746	2.47255	2.77615	2.49198	2.61561	2.68456			APBB2
APC	2.82013	2.8239	2.85436	2.52556	2.17513	2.30574	2.05763	2.33821	2.49105			APC
APEX1	7.03317	7.06064	7.09642	6.98505	6.88793	6.99458	6.39077	6.38985	6.29521			APEX1
APH1A	4.9257	5.02851	4.93624	5.99294	6.33582	6.20896	5.99864	5.68232	5.36357			APH1A
APLP1	5.03048	5.12888	4.98914	3.62004	3.51967	3.70071	3.37508	3.36644	3.06734			APLP1
APOE	1.10818	1.30954	1.13668	6.00238	6.19931	6.1919	4.99308	4.64082	4.26208			APOE
APOL6	3.81916	3.77728	3.77287	2.77235	2.7138	2.7509	2.14094	2.14655	2.27208			APOL6
APP	9.29181	9.3297	9.31275	8.98459	8.79058	8.92792	8.53024	8.62828	8.71891			APP
APRT	5.60677	5.60392	5.57617	5.60648	6.51955	6.00017	6.62385	5.55338	5.33324			APRT
AR	1.85867	1.80708	1.86484	0.220909	0.245426	0.23277	1.18891	1.23947	1.27511			AR
ARAP3	3.03737	3.01186	3.04611	4.15299	4.01207	4.16969	3.26306	3.41387	3.24524			ARAP3
ARCN1	5.83106	5.93592	5.90765	5.38679	5.14309	5.29793	5.10791	5.40149	5.453			ARCN1
ARF1	7.84924	7.88708	7.91251	8.29386	8.18987	8.28832	7.8896	7.89238	7.76057			ARF1
ARF6	5.58862	5.58418	5.63971	4.74414	4.71972	4.66512	4.48079	4.6404	4.58154			ARF6
ARFGAP1	3.63694	3.59489	3.62827	4.75264	4.98755	4.87037	5.41636	4.9827	4.73739			ARFGAP1
ARFGAP3	3.62149	3.67606	3.78169	4.3839	4.60813	4.47275	4.46325	4.41274	4.38721			ARFGAP3
ARFGEF1	3.30115	3.40299	3.37774	3.08555	3.01867	2.97398	3.1166	3.22293	3.32328			ARFGEF1
ARFGEF2	3.29978	3.35096	3.36048	3.54928	3.66422	3.49378	3.62057	3.49277	3.62631			ARFGEF2
ARFIP1	3.7553	3.78114	3.54434	4.22748	4.09122	4.02779	3.8053	3.72959	3.7792			ARFIP1
ARFIP2	4.42613	4.53168	4.48585	5.00475	5.05546	5.14269	5.68095	5.34143	5.12308			ARFIP2
ARG2	1.86484	1.95678	1.96616	1.33728	1.61047	1.47534	3.39795	3.1566	2.92875			ARG2
ARHGAP10	2.17176	2.06313	2.34458	2.55579	2.42785	2.58988	3.52551	3.65853	3.64208			ARHGAP10
ARHGAP27	1.85733	1.90013	1.85555	0.369498	0.422216	0.300434	1.51419	1.3353	1.25677			ARHGAP27
ARHGAP29	2.39064	2.33105	2.47557	2.94131	2.884	2.89106	1.91017	1.8544	2.05937			ARHGAP29
ARHGAP5	3.76736	3.63225	3.62593	3.84575	3.87164	3.76346	2.5757	2.69902	3.13551			ARHGAP5
ARHGDIA	6.7131	6.55661	6.6079	8.31461	8.12675	8.35974	7.71465	7.82524	7.6885			ARHGDIA
ARHGEF11	3.73496	3.75462	3.7672	4.7716	4.64557	4.76779	3.55293	3.57632	3.29428			ARHGEF11
ARHGEF12	4.64501	4.61297	4.653	3.51401	3.4303	3.42984	3.02834	3.06135	3.19536			ARHGEF12
ARHGEF2	6.89064	6.91298	6.9669	7.17164	7.01098	7.24138	6.10173	6.17306	5.92896			ARHGEF2
ARHGEF3	2.00164	2.01361	1.88482	1.78353	1.77389	1.58914	3.09983	3.43852	3.42161			ARHGEF3
ARHGEF7	2.93172	3.01839	2.9284	3.09137	3.14185	3.05295	3.61388	3.63589	3.50658			ARHGEF7
ARHGEF9	1.32557	2.08059	1.90071	3.17419	2.94365	3.111	2.04227	2.42285	2.47453			ARHGEF9
ARID4A	1.99187	2.03086	2.04155	1.63284	1.55935	1.6216	1.40419	1.66307	1.50845			ARID4A
ARID4B	2.98161	3.05143	2.98931	2.87037	2.83927	2.80849	2.19675	2.16118	2.22226			ARID4B
ARID5B	2.21877	2.23509	2.23471	1.66471	1.58928	1.70689	1.86605	2.0534	1.95982			ARID5B
ARL3	2.97038	3.05235	3.07819	3.15517	3.09737	3.17761	4.02156	4.05207	4.03461			ARL3
ARL4A	5.14473	5.14514	5.30407	3.02454	3.39856	3.57438	3.78236	3.77717	3.66117			ARL4A
ARL6IP1	4.98656	5.08782	5.07602	4.75232	5.04074	4.72555	6.06656	5.72171	5.78227			ARL6IP1
ARL8A	4.85828	4.91464	4.81104	4.92573	4.6875	4.96627	3.61521	3.74338	3.87102			ARL8A
ARPC3	7.08676	7.11664	7.14363	6.69956	6.71037	6.63965	7.89693	7.78033	7.8322			ARPC3
ARPC5L	4.65817	4.62222	4.64687	4.61826	4.91715	4.78047	5.0573	4.90469	4.25612			ARPC5L
ARPP19	5.02151	5.05852	5.00707	4.74462	4.67633	4.61515	4.50653	4.7137	4.93561			ARPP19
ARRB1	1.1432	1.49659	1.21867	1.30032	1.31184	1.26674	1.77016	1.88164	1.65832			ARRB1
ARRB2	1.98536	1.93463	1.85625	3.92922	3.83467	4.13553	4.14454	4.44298	4.3957			ARRB2
ASB13	2.64674	2.58489	2.76892	2.93657	3.1936	3.0573	2.94327	2.53172	2.379			ASB13
ASB7	2.44707	2.44147	2.46412	1.98947	2.13578	1.95316	2.4771	2.45579	2.5349			ASB7
ASF1A	4.20909	4.24502	4.22873	2.50408	2.56722	2.3324	3.79584	3.58071	3.89555			ASF1A
ASF1B	2.88673	2.79882	3.09718	0.724694	0.936858	0.804695	4.63706	4.47738	4.42357			ASF1B
ASL	3.06138	3.12241	3.11829	3.87561	4.02442	3.87471	4.58748	4.25994	3.89676			ASL
ASNS	7.76971	7.83424	7.88393	7.42963	7.39918	7.34523	6.40764	6.37564	6.42603			ASNS
ASS1	5.08768	5.12178	5.17752	0.99908	0.950837	1.11291	5.99687	5.89545	5.56908			ASS1
ATAD2	2.61647	2.60919	2.70725	0.915117	0.708929	0.94357	3.00715	3.1686	3.41862			ATAD2
ATF1	4.3581	4.36038	4.34262	4.57212	4.3798	4.43535	4.03242	4.28119	4.4947			ATF1
ATF3	4.92413	4.51265	4.98465	4.57684	4.70224	4.63316	4.0807	3.72303	3.22371			ATF3
ATF4	8.54536	8.15319	8.61572	9.13172	9.45515	9.61592	8.67138	8.2056	7.9962			ATF4
ATF5	6.095	6.10666	5.96935	4.25188	4.22764	4.35407	5.49355	5.40858	5.25578			ATF5
ATF6	4.02435	4.02769	4.18602	4.12497	3.88524	3.9926	3.32906	3.53135	3.41929			ATF6
ATG10	1.85246	1.51793	1.79181	1.93353	2.13358	1.9929	1.98754	1.99809	2.34451			ATG10
ATG4B	3.85466	3.99049	3.84572	4.46058	4.50553	4.40477	4.29543	4.07756	3.838			ATG4B
ATOH8	3.52739	3.57976	3.54091	3.85101	3.90518	3.94874	1.36111	1.32003	1.19088			ATOH8
ATOX1	5.82389	5.85855	5.76137	6.15792	6.45937	6.24675	6.48564	6.3462	6.265			ATOX1
ATP1A1	6.21148	6.28758	6.31471	9.87282	9.90419	9.87767	8.07941	7.98168	7.82265			ATP1A1
ATP1B1	4.62623	4.5802	4.54307	4.92208	4.7828	4.78477	4.10043	4.29889	4.35319			ATP1B1
ATP2A2	6.62194	6.68719	6.5544	5.60744	5.75945	5.56482	5.38871	5.27823	5.71452			ATP2A2
ATP2B1	3.72782	3.69313	3.79774	2.54378	2.67934	2.48424	4.82503	4.74691	4.91462			ATP2B1
ATP2B4	2.81189	2.78428	2.91575	3.46524	3.26645	3.37034	3.96172	4.16795	4.0889			ATP2B4
ATP2C1	5.70789	5.68983	5.72219	4.65228	4.76169	4.66718	5.30343	4.8856	4.9711			ATP2C1
ATP5F1A	5.24594	5.2666	5.72814	5.54426	5.84786	5.80755	7.76715	5.93748	5.85099			ATP5F1A
ATP5F1B	7.70011	7.75033	7.74655	7.60885	8.02902	7.78761	8.8856	8.35403	8.10667			ATP5F1B
ATP5F1C	6.43785	6.47865	6.55571	6.35625	6.26863	6.1816	7.01922	7.14722	7.05428			ATP5F1C
ATP5F1D	5.51292	5.40063	5.33406	5.22957	5.73789	5.42656	6.85143	6.11592	6.04423			ATP5F1D
ATP5F1E	3.81457	3.78131	3.67605	4.79121	5.71606	5.01531	5.26095	4.56776	4.79117			ATP5F1E
ATP5MC1	6.07988	5.96961	6.08014	5.816	6.27154	6.22161	6.96072	6.28351	6.31367			ATP5MC1
ATP5MC2	7.01553	7.04833	6.85501	8.06651	8.05259	8.21463	7.90072	7.70575	7.57808			ATP5MC2
ATP5MC3	4.05899	3.92904	3.48111	3.96928	4.41604	4.32443	5.29909	4.79077	4.67171			ATP5MC3
ATP5ME	5.19249	5.30819	5.26928	5.48338	5.86225	5.70039	5.63845	4.99258	5.21763			ATP5ME
ATP5MF	6.99967	7.05342	7.00661	7.06649	7.02112	7.27677	7.36405	7.65587	7.45561			ATP5MF
ATP5MG	5.58788	5.69557	5.80435	5.54721	5.64939	5.57115	5.49708	5.31572	4.93961			ATP5MG
ATP5PB	5.34359	5.4014	5.4259	4.9783	5.26807	5.0067	6.66116	6.31166	6.46903			ATP5PB
ATP5PD	7.00506	6.98226	7.04919	6.98885	7.24193	7.21539	7.95661	7.64709	7.27902			ATP5PD
ATP5PF	7.4639	7.48025	7.57415	7.24754	6.7148	6.99398	7.02965	7.72243	7.53508			ATP5PF
ATP5PO	6.74566	6.66888	6.68738	6.0554	6.3275	6.17932	7.51229	7.16806	7.11447			ATP5PO
ATP6AP1	6.56438	6.73277	6.73989	7.19187	6.44924	7.22694	5.95701	5.983	5.66209			ATP6AP1
ATP6V0B	6.10355	6.05235	5.95066	6.54344	7.35804	6.823	6.95721	6.15362	5.81951			ATP6V0B
ATP6V0C	7.54682	7.52718	7.55426	7.76975	6.99624	7.51291	6.88317	7.54443	7.42735			ATP6V0C
ATP6V0D1	5.85937	5.76468	5.85583	6.04636	5.979	6.07009	6.95744	6.90689	6.82732			ATP6V0D1
ATP6V0E1	7.15832	7.20488	7.26283	6.79612	6.9053	6.88221	7.16954	6.96213	6.91294			ATP6V0E1
ATP6V1C1	4.71349	4.57787	4.71733	4.25226	3.95363	3.84475	4.81673	4.88438	5.07211			ATP6V1C1
ATP6V1D	4.93152	5.17625	5.12659	4.98017	5.13192	5.15273	5.9488	5.79375	5.80701			ATP6V1D
ATP6V1E1	6.45361	6.61948	6.61116	7.55454	7.37497	7.30954	7.20329	7.18629	7.15598			ATP6V1E1
ATP6V1F	6.84308	6.76103	6.87257	7.40371	7.24365	7.47896	8.82433	8.90688	8.68302			ATP6V1F
ATP6V1G1	6.85411	6.8525	6.93386	6.8103	6.54078	6.88721	6.76439	7.00876	6.83725			ATP6V1G1
ATP6V1H	4.83281	4.9006	4.90614	4.40449	4.60404	4.39636	5.50804	5.21429	5.20509			ATP6V1H
ATP7A	2.60424	2.64314	2.5601	1.88685	1.79018	1.76428	1.08595	1.15893	1.2101			ATP7A
ATRN	3.92462	4.02935	4.08951	5.10118	4.91155	4.97334	2.66467	2.73599	2.74318			ATRN
ATRX	3.44127	3.53823	3.50407	2.37643	2.33843	2.21276	2.20215	2.3377	2.48301			ATRX
ATXN1	2.49385	2.51922	2.48255	1.97406	1.95193	1.91904	0.593554	0.662618	0.562653			ATXN1
AUH	2.03198	2.18565	2.28326	2.41211	2.63024	2.41361	3.49344	3.3108	3.00011			AUH
AURKA	3.25939	3.33243	3.43733	2.53593	2.38634	2.47832	5.41878	5.51039	5.36394			AURKA
AURKB	1.96761	2.13522	2.16496	0.671083	0.696813	0.941932	4.81643	4.81228	4.45503			AURKB
AVL9	4.27121	4.34101	4.3386	3.21187	3.39124	3.17998	4.14973	4.00254	4.20403			AVL9
AXIN1	3.44628	3.32528	3.45276	2.34491	2.358	2.54086	3.04111	2.95838	2.62033			AXIN1
AXIN2	1.31687	1.39565	1.26932	1.69452	1.70146	1.71453	1.29778	1.30864	1.26102			AXIN2
AXL	6.28262	6.36687	6.27317	6.15114	6.13859	6.25237	4.88083	5.00627	4.74591			AXL
B2M	10.6336	11.0101	11.0234	9.70464	9.74845	9.7471	10.7194	10.7965	10.5908			B2M
B3GALT6	4.38992	4.38615	4.50608	5.03745	5.10605	5.07453	3.95452	3.72925	3.5027			B3GALT6
B4GALT1	5.93419	5.98466	5.9326	4.41846	4.30966	4.35529	4.952	5.12446	5.15836			B4GALT1
B4GALT5	4.61828	4.61592	4.67732	5.03148	4.88108	4.8672	5.20352	5.46139	5.38374			B4GALT5
BAG1	3.86391	3.89642	3.92859	4.47156	4.78557	4.55831	3.70257	3.17665	3.20104			BAG1
BAG3	5.8851	5.95407	5.91372	4.52485	4.0451	4.44436	5.45332	5.92339	5.92434			BAG3
BAIAP2	4.10664	4.23066	4.21077	5.48859	5.35212	5.54148	5.12158	5.19139	4.9705			BAIAP2
BAK1	3.63114	3.64593	3.63711	3.18249	3.6271	3.30076	2.64845	2.17733	1.84403			BAK1
BANF1	6.32742	6.32045	6.36634	7.02422	6.89122	6.99765	6.98273	7.00336	6.82327			BANF1
BARD1	1.02927	1.02207	1.08268	0.559105	0.527524	0.473699	1.12782	1.04455	1.26505			BARD1
BASP1	6.92194	6.84384	6.96369	0.408364	0.382293	0.311372	6.45027	6.53263	6.41291			BASP1
BATF2	2.31504	2.42215	2.39712	1.45383	1.27453	1.30667	1.18885	0.914231	1.4097			BATF2
BATF3	2.21798	1.83354	1.89847	2.46125	2.26646	2.48199	3.0522	2.94738	2.42883			BATF3
BAX	6.31093	6.3211	6.2506	5.36909	6.01747	5.58303	6.16379	5.35585	5.03097			BAX
BCAM	2.96813	2.99432	2.91012	2.82416	2.70213	2.90644	0.779716	0.721948	0.821973			BCAM
BCAN	2.13174	2.08865	1.92058	1.53515	1.56611	1.62442	0.808988	0.836251	1.87059			BCAN
BCAP31	6.26974	6.3483	6.4611	6.56322	6.88459	6.72691	7.56885	7.02513	6.57584			BCAP31
BCAR1	4.78763	4.74808	4.74579	4.4783	4.36915	4.52885	5.36393	5.30944	5.04006			BCAR1
BCAR3	4.38831	4.38295	4.48871	4.10004	4.11138	4.12563	2.79457	2.77263	2.6178			BCAR3
BCAT1	4.45133	4.43418	4.44219	2.67165	2.7829	2.60205	4.38364	4.31133	4.53983			BCAT1
BCKDHA	4.37328	4.44516	4.40879	4.20278	3.90992	4.21484	4.91515	5.08694	4.88172			BCKDHA
BCKDHB	1.46187	1.73682	1.57375	2.30555	2.35152	2.31523	2.32701	2.4071	2.69992			BCKDHB
BCL10	2.76036	2.93525	2.95615	2.34208	2.43187	2.3822	2.34836	2.13216	2.40371			BCL10
BCL2	2.03062	2.00138	2.06491	2.39172	2.5903	2.41009	1.5558	1.37542	1.39859			BCL2
BCL2L1	5.25179	5.25062	5.24559	5.09973	5.18052	5.22254	6.87042	6.71465	6.53798			BCL2L1
BCL2L11	1.92894	1.86334	1.93295	2.84041	2.69441	2.62243	1.37662	1.19225	1.80363			BCL2L11
BCL3	4.95266	4.83662	4.70063	3.91236	3.7263	3.98597	4.06315	4.36348	4.29546			BCL3
BCL6	3.99151	4.00604	3.95926	4.45082	3.97122	4.26535	3.87094	4.4188	4.42885			BCL6
BCR	2.33284	2.41944	2.39605	3.45568	3.45476	3.54542	3.17883	3.05667	2.91711			BCR
BDH2	2.49327	2.88208	2.90748	3.27148	3.48056	3.35525	4.35551	3.96321	3.74728			BDH2
BDKRB1	1.28986	1.22036	1.31017	0.131567	0.30901	0.297616	6.33372	6.01433	5.69426			BDKRB1
BDKRB2	2.251	2.36208	2.51198	1.46866	1.55877	1.47009	4.24746	4.17047	4.01231			BDKRB2
BDNF	4.16538	4.22049	4.19039	1.36415	1.41065	1.33766	3.29594	3.3	3.17346			BDNF
BEST1	3.7339	3.69817	3.91472	4.84598	5.3867	5.04235	6.52064	4.44595	3.23804			BEST1
BET1	4.82418	4.8134	4.89784	3.46904	3.99114	3.5892	5.39825	5.04426	5.32467			BET1
BHLHE40	5.05755	5.09973	5.16814	5.42473	5.18357	5.45775	5.6217	5.81086	5.53306			BHLHE40
BID	4.46905	4.45209	4.58594	3.59198	3.68556	3.618	5.22008	5.11027	4.70588			BID
BIN1	5.37862	5.37221	5.39302	5.14172	5.10933	5.20487	6.1959	6.20431	6.1095			BIN1
BIRC2	5.08917	5.20724	5.17014	4.21266	4.30138	4.10297	3.01155	2.90149	3.09675			BIRC2
BIRC3	3.68069	3.69664	3.68478	2.79452	2.78634	2.72065	0.650422	0.626447	0.807828			BIRC3
BIRC5	3.01352	3.12064	3.03536	0.947529	0.934473	0.983997	5.15734	4.73639	4.50951			BIRC5
BLCAP	4.4594	4.42312	4.46254	4.63668	4.85725	4.81513	5.09098	4.72691	4.51155			BLCAP
BLVRA	5.35896	5.32013	5.41348	4.69337	5.06808	4.72894	6.05191	5.59204	5.37361			BLVRA
BLVRB	6.40539	6.45351	6.4337	4.65305	5.12507	4.86484	7.11446	6.56096	6.24373			BLVRB
BMP1	4.02695	4.13013	4.10837	3.63227	3.81044	3.7373	3.61949	3.25959	3.00127			BMP1
BMP2	2.58559	2.64985	2.51566	2.2993	2.30907	2.30218	1.36005	1.44148	1.20578			BMP2
BMPR1A	2.55773	2.61657	2.69912	2.27742	2.31351	2.15481	1.90008	2.03449	2.14793			BMPR1A
BMPR1B	1.53158	1.67065	1.63579	1.68451	1.6554	1.62809	1.07173	0.831194	1.04553			BMPR1B
BMPR2	3.29515	3.2472	3.23406	2.44077	2.36872	2.28707	1.73312	1.81112	1.99631			BMPR2
BNIP3	5.2993	5.37419	5.35987	4.01557	3.86043	3.99698	4.72302	4.77985	4.78089			BNIP3
BNIP3L	4.73969	4.80661	4.86742	3.77445	3.7067	3.94238	5.39671	5.52298	5.50471			BNIP3L
BOLA2	3.62434	3.18641	3.57983	4.19486	4.32426	3.58215	4.75734	3.59976	4.08371			BOLA2
BPGM	3.34099	3.29937	3.39775	3.82225	3.73406	3.64754	3.52956	3.72442	3.68648			BPGM
BPHL	2.83762	2.7499	2.64173	2.26422	2.62074	2.63379	1.89753	1.73086	1.52029			BPHL
BRAF	2.14015	2.11015	2.18801	2.12374	2.04492	2.02246	2.34479	2.43833	2.51218			BRAF
BRCA1	2.13637	2.54845	2.2809	0.755117	0.370409	0.555993	2.42969	2.74347	2.57015			BRCA1
BRF2	1.79804	1.87601	2.00448	2.29979	2.50352	2.29778	2.83525	2.35454	2.22853			BRF2
BRMS1L	2.99552	2.95693	2.98667	1.80797	1.82871	1.80309	1.9333	2.03371	2.03401			BRMS1L
BSG	8.82288	8.80324	8.86823	8.02661	8.06035	8.07778	8.88331	8.67766	8.50537			BSG
BST2	8.47414	8.54207	8.56906	4.37911	4.45512	4.47687	1.03335	0.672561	0.640134			BST2
BTBD3	2.82262	2.83661	2.86439	4.68594	4.78782	4.58799	1.69885	1.76065	1.68337			BTBD3
BTG1	4.72521	4.63288	4.56224	4.47537	4.63937	4.40908	3.46265	3.36209	3.34268			BTG1
BTG2	4.30256	4.20534	4.82396	0.950264	0.919049	1.01841	1.54589	1.62789	1.43856			BTG2
BTG3	4.72819	4.77237	4.80157	3.96547	3.81387	3.83438	5.53618	5.59187	5.64531			BTG3
BUB1	2.82759	2.77707	2.76759	0.666367	0.53324	0.599664	4.03592	4.1812	4.19671			BUB1
BUB1B	2.37147	2.50782	2.60655	0.542656	0.483961	0.430033	3.63708	3.81725	3.72471			BUB1B
BUB3	4.53634	4.66573	4.64473	4.23114	4.28019	4.28626	5.28762	5.22765	5.24736			BUB3
BYSL	4.64482	4.50426	4.56853	3.80714	4.10078	3.97856	3.08412	2.7299	2.46177			BYSL
C1QBP	6.58341	6.62004	6.73615	6.90628	6.87889	6.93727	7.15171	7.05684	6.72856			C1QBP
C1R	7.35156	7.367	7.42191	5.55121	5.44686	5.6177	6.71386	6.76642	6.54887			C1R
C1S	6.94643	7.03608	7.13545	3.57283	3.64676	3.77015	5.75666	5.62667	5.30393			C1S
C3AR1	1.4718	1.50373	1.62385	0.238071	0.223329	0.159872	4.38561	4.31019	4.23372			C3AR1
C5AR1	1.39147	1.60216	1.66483	0.155849	0.2621	0.0493297	2.53374	2.83436	2.89976			C5AR1
CA12	3.98695	3.92822	3.79036	0.0518509	0.0475496	0.0482808	6.46762	6.76258	6.62591			CA12
CAB39	4.46538	4.57397	4.51128	4.5227	4.58051	4.4035	4.1024	4.01554	4.1875			CAB39
CAB39L	3.12485	3.08377	3.02904	3.03379	2.78367	2.97498	1.16927	1.17982	1.38478			CAB39L
CACYBP	4.97917	4.95615	5.07259	5.78187	5.75266	5.68562	5.14898	5.1125	4.92832			CACYBP
CAD	2.68165	2.672	2.74572	4.09844	4.04401	4.07367	4.05798	3.83558	3.57688			CAD
CADM1	4.82309	4.78806	4.78821	4.57042	4.51892	4.53745	0.78981	0.838956	0.93733			CADM1
CALB2	4.03485	4.13789	4.18171	0.699258	0.741602	0.866838	2.58364	2.50309	2.40224			CALB2
CALD1	6.32792	6.33985	6.34566	6.18889	6.21563	6.28672	6.12593	6.27377	6.54047			CALD1
CALR	8.93427	8.98845	8.98103	9.23719	9.08079	9.30578	9.2353	9.35356	9.16715			CALR
CALU	8.06355	8.02399	8.11456	7.45098	7.28141	7.28176	8.83671	9.07358	9.00911			CALU
CAMK1D	1.25847	1.28697	1.39013	0.091911	0.0308587	0.03734	1.6415	1.54399	1.54481			CAMK1D
CAMK4	0.829866	0.82622	0.80668	2.82019	2.76	2.72487	1.37445	1.34297	1.43769			CAMK4
CANT1	4.92051	4.85592	4.96957	5.2544	5.13117	5.32157	5.1823	5.15317	4.79943			CANT1
CANX	8.73618	8.78723	8.81643	8.39531	8.37729	8.40528	7.58387	7.57535	7.57231			CANX
CAP2	3.57108	3.8696	3.66498	4.0425	3.87827	3.96156	3.01095	3.50651	3.54877			CAP2
CAPG	6.59736	6.68855	6.60793	6.1788	6.26434	6.13846	8.25413	7.86689	7.62641			CAPG
CAPZB	6.7501	6.75259	6.7058	6.29506	6.25112	6.2915	6.93487	6.98976	7.10327			CAPZB
CASP1	4.80779	4.71771	4.85711	1.17642	0.872342	0.967461	2.62036	2.80066	2.71787			CASP1
CASP3	3.45656	3.47795	3.32261	3.36787	3.79774	3.37594	3.46242	2.91609	3.20669			CASP3
CASP4	6.88952	6.45414	6.57329	3.48358	3.09481	3.49236	4.55194	4.83771	4.657			CASP4
CASP6	2.76085	2.71659	2.74576	1.89424	2.1274	1.98288	3.02083	2.78264	2.77382			CASP6
CASP7	3.41083	3.66799	3.5372	2.64477	2.87082	2.63626	2.8515	2.42114	2.49536			CASP7
CASP8	3.6626	3.51013	3.56778	3.65251	3.71237	3.57128	3.06871	3.18305	3.13627			CASP8
CASP8AP2	1.53338	1.53593	1.66046	1.85977	1.59376	1.73901	1.76515	2.02704	2.05757			CASP8AP2
CAT	4.9592	4.89893	5.02508	4.4616	4.19045	4.32667	4.4921	4.61985	4.55571			CAT
CAV1	6.78482	6.8442	6.80447	6.65964	6.53801	6.57078	6.80748	6.9441	7.04827			CAV1
CAV2	4.41003	4.44367	4.52646	4.57569	4.5426	4.4621	2.07703	2.12368	1.91021			CAV2
CAVIN1	5.71288	5.75884	5.75345	5.88983	5.97562	6.03972	6.63628	6.38176	5.98887			CAVIN1
CAVIN3	0.155178	0	0	5.58376	5.95952	5.78767	6.51838	5.8064	5.34863			CAVIN3
CBL	2.12994	2.23555	2.21342	1.7043	1.81884	1.73759	1.62395	1.38419	1.29145			CBL
CBR1	6.31101	6.28317	6.31093	4.2363	4.32106	4.41387	6.45803	6.23252	6.06413			CBR1
CBR3	3.09696	3.21246	3.22073	2.77431	3.18953	3.17309	3.37433	3.00451	2.87511			CBR3
CBR4	2.5051	2.6855	2.67359	2.59881	2.68617	2.55648	2.57482	2.55617	2.4795			CBR4
CBX1	5.20631	5.20178	5.32854	5.18403	5.10915	5.16115	4.55856	4.67797	4.26697			CBX1
CBX3	6.94071	6.96498	6.92079	6.24937	6.69801	6.28186	6.14771	5.83775	6.00633			CBX3
CBX5	3.17046	3.19939	3.25061	3.80919	3.74794	3.74063	3.41619	3.5195	3.48757			CBX5
CBX8	1.84598	1.7822	1.95486	2.9663	3.26677	3.17099	1.5447	1.36421	0.873545			CBX8
CCDC106	1.8791	1.89424	1.80122	4.53712	4.38308	4.63404	4.19301	4.06783	3.85423			CCDC106
CCDC88A	2.56788	2.58169	2.57109	2.61199	2.5001	2.45502	2.90896	3.22873	3.54302			CCDC88A
CCL2	5.68387	5.58734	5.68878	6.31864	6.20584	6.44199	3.95501	4.25599	4.15202			CCL2
CCNA2	3.01452	3.08597	3.22693	0.699788	0.585588	0.773374	4.11856	4.45957	4.49493			CCNA2
CCNB2	3.17234	3.32649	3.15605	1.04752	0.820307	0.912377	4.85519	4.85352	4.92666			CCNB2
CCND1	7.3492	7.40273	7.3177	5.21497	5.30127	5.25415	6.68385	6.53722	6.51268			CCND1
CCND3	4.97789	5.01778	5.05158	3.7402	3.78394	3.85789	4.47854	4.50308	4.3147			CCND3
CCNE1	3.80883	3.85702	3.96899	0.973695	0.993695	1.10931	2.77916	2.96091	2.7664			CCNE1
CCNF	1.60389	1.76499	1.77191	0.932841	0.899642	1.04526	1.95331	1.84041	1.60168			CCNF
CCNG1	5.04638	5.0104	5.04921	5.566	5.62246	5.40266	6.41156	6.4247	6.64404			CCNG1
CCNG2	2.82346	3.19535	2.84916	2.23576	2.33001	2.47594	2.30508	2.28799	2.36562			CCNG2
CCNK	4.09751	4.03738	3.83729	3.04451	2.81552	2.99905	4.13366	4.63895	5.13676			CCNK
CCNL1	4.19579	4.23922	4.34154	4.71053	4.31998	4.58003	3.7877	3.96131	4.04066			CCNL1
CCNO	2.11914	2.22708	2.12659	2.79027	2.85836	2.87915	3.02311	2.79511	2.68978			CCNO
CCNT1	2.83815	2.94638	3.00884	3.15697	3.14145	3.01831	2.6755	2.54718	2.68351			CCNT1
CCP110	2.44447	2.46011	2.5424	1.72692	1.74089	1.64505	2.41679	2.50165	2.61051			CCP110
CCSER2	3.72877	3.76911	3.71086	3.10953	2.97702	2.93133	2.93285	3.17405	3.37424			CCSER2
CCT2	6.46734	6.49658	6.52153	6.41241	6.51403	6.39719	6.47437	6.35337	6.2607			CCT2
CCT3	7.14871	7.17415	7.19451	7.13605	7.20018	7.09949	7.36673	7.07322	6.82331			CCT3
CCT4	6.09165	6.10045	6.10852	5.7007	6.05509	5.80331	6.74587	6.26857	6.2127			CCT4
CCT5	6.91864	7.02071	7.07133	6.35922	6.20682	6.34093	6.88458	6.88273	6.6569			CCT5
CCT6A	7.73373	7.76116	7.79966	6.5991	6.6844	6.52675	6.57654	6.49318	6.3675			CCT6A
CCT6B	1.11899	1.08794	1.10574	0.78454	0.814526	0.73556	1.26826	1.32244	1.23067			CCT6B
CCT7	7.28207	7.35106	7.34268	7.15001	7.14962	7.2672	7.45745	7.30633	7.07446			CCT7
CD2AP	4.07572	4.06329	4.06121	2.13471	2.14187	2.08109	3.50423	3.68755	3.99127			CD2AP
CD40	2.70907	2.52164	2.6576	0.0296635	0	0	2.77168	2.62284	2.17651			CD40
CD44	8.96055	9.09511	9.0527	8.056	7.88035	7.95548	7.77134	8.61932	7.83471			CD44
CD47	4.08249	4.05441	4.03839	3.79198	3.93838	3.6802	4.68639	4.5166	4.61238			CD47
CD55	6.56347	6.46699	6.57703	7.11156	6.67622	7.02462	4.6819	5.23055	5.59754			CD55
CD59	5.84771	5.86387	5.85384	6.46444	6.67406	6.61324	5.91943	5.68082	5.43911			CD59
CD63	8.57354	8.63169	8.75491	9.91551	10.0838	10.0672	10.7089	10.3573	9.91602			CD63
CD70	0.162202	0.359773	0.0485333	4.13814	4.24552	4.23221	5.62013	5.56873	5.21464			CD70
CD74	0.933257	1.00501	0.983997	10.3963	9.93676	10.26	7.40804	7.74697	7.56295			CD74
CD81	6.68208	6.69749	6.66539	6.13379	6.77185	6.28919	7.15397	6.40008	6.15214			CD81
CD82	4.0105	4.06233	3.97071	2.37421	2.71618	2.55598	7.6411	7.05166	6.72432			CD82
CD83	1.26861	1.39465	1.31841	2.5406	2.70557	2.65451	1.42719	1.32481	1.41734			CD83
CD9	5.59662	5.63434	5.7023	5.36067	5.47072	5.51333	6.48924	6.4651	6.22769			CD9
CDADC1	1.38047	1.47779	1.40246	1.32476	1.54519	1.33791	1.1878	1.06338	1.04794			CDADC1
CDC20	3.82887	3.75702	3.8818	1.25744	1.3087	1.34187	5.64613	5.52876	5.13615			CDC20
CDC25A	1.51729	1.48684	1.37301	0.524214	0.51398	0.556234	1.87305	1.64478	1.48864			CDC25A
CDC25B	5.36105	5.28573	5.24545	5.95748	5.72615	6.14731	4.35532	4.52473	4.30008			CDC25B
CDC27	4.55413	4.59667	4.58016	4.16206	4.02888	3.98368	4.24251	4.5076	4.68163			CDC27
CDC34	4.91881	4.95144	4.94983	4.79303	4.97654	5.02998	6.05085	5.70637	5.43118			CDC34
CDC42	4.58988	4.04761	4.52687	4.56734	5.48027	4.8343	5.48653	4.5189	3.97299			CDC42
CDC42BPA	3.7638	3.75056	3.84536	3.60075	3.51039	3.51476	3.11956	3.26588	3.38429			CDC42BPA
CDC42EP1	6.3388	6.26241	6.17494	6.72259	6.40977	6.72505	5.36807	5.71569	5.66038			CDC42EP1
CDC42EP2	1.37721	2.0339	1.34387	0.801706	0.649742	0.753205	2.0243	2.32575	1.58746			CDC42EP2
CDC42EP4	4.27011	4.32092	4.32345	4.00145	4.06116	4.04648	4.31165	4.02568	3.77584			CDC42EP4
CDC42SE2	3.50387	3.51086	3.49368	3.13757	3.39851	3.14779	2.81156	2.63329	2.93555			CDC42SE2
CDC45	2.42233	2.20818	2.41439	1.0455	0.83969	1.13842	3.84293	3.94774	3.68317			CDC45
CDC5L	3.90398	3.91402	3.98706	3.03561	2.874	3.01063	3.18572	3.36754	3.43229			CDC5L
CDC6	2.8913	2.85662	3.14972	1.65998	1.3048	1.28941	3.61635	3.58463	3.46946			CDC6
CDC7	1.87675	2.0006	1.95977	2.35194	2.22025	2.09086	2.10467	2.28358	2.08229			CDC7
CDCA3	2.42018	2.62527	2.58404	1.71298	1.60382	1.53941	3.8418	3.90033	3.82289			CDCA3
CDCA8	2.10019	2.11472	2.24014	0.545915	0.713068	0.726143	3.95813	3.82391	3.50662			CDCA8
CDH11	2.82105	2.7851	2.83348	2.64312	2.49357	2.64904	0.629746	0.611149	0.516811			CDH11
CDH13	0.0593276	0.0195197	0	5.42572	5.15069	5.50956	5.9275	6.15977	6.35153			CDH13
CDH2	4.94701	4.99768	4.98781	5.46937	5.30086	5.36776	3.65786	3.89051	3.78559			CDH2
CDK1	3.76022	3.69863	3.73238	1.00772	0.810142	0.733495	4.86907	4.53926	4.79541			CDK1
CDK13	3.93712	4.34467	4.40519	4.15508	3.92888	4.10603	2.79919	2.98106	2.88931			CDK13
CDK2	3.6523	3.47052	3.5403	2.47825	2.30973	2.35071	4.10487	4.03623	3.93996			CDK2
CDK4	5.47964	5.59386	5.58564	6.97722	7.53834	7.18658	7.618	6.89742	6.72194			CDK4
CDK5R1	1.37674	1.47122	1.53089	1.55968	1.70776	1.56556	1.312	1.17209	1.14853			CDK5R1
CDK5RAP2	2.75548	2.79541	2.84015	3.33739	3.27995	3.3403	3.16518	3.1726	3.11454			CDK5RAP2
CDK7	4.54045	4.54076	4.62597	3.71911	3.67636	3.67468	4.84877	4.83872	4.64743			CDK7
CDK9	4.19021	4.25076	4.27359	4.59992	4.42724	4.55462	4.67615	4.64102	4.56468			CDK9
CDKAL1	2.37531	2.29945	2.33718	2.2385	2.07955	2.12165	1.61935	1.65134	1.74177			CDKAL1
CDKN1A	8.07964	8.10042	8.13024	5.59894	5.68878	5.71933	6.4734	6.29685	5.91197			CDKN1A
CDKN1B	3.91607	3.89831	3.99616	4.14496	4.1434	4.1469	3.81367	3.8746	3.74551			CDKN1B
CDKN2AIP	2.39859	2.37578	2.52178	3.02193	3.00689	2.96742	2.52102	2.27642	2.26197			CDKN2AIP
CDKN2D	1.50673	1.21722	1.25705	2.09883	2.90901	2.3172	3.46344	2.71553	1.93611			CDKN2D
CDKN3	3.22644	3.13298	3.38187	1.13984	0.860987	0.999038	5.306	5.80165	5.59098			CDKN3
CDON	1.67023	1.67229	1.81891	1.97843	1.95486	1.85768	0.644823	0.590436	0.534397			CDON
CEBPA	2.04391	1.98124	2.03539	1.00274	1.20747	1.04135	0.015195	0.0214769	0			CEBPA
CEBPB	6.49916	6.46813	6.39568	7.07052	7.0517	7.13486	7.64592	7.38612	7.31137			CEBPB
CEBPD	5.49644	5.41795	5.40873	3.62534	3.53224	3.64104	4.08824	4.09974	3.98253			CEBPD
CEBPG	5.08025	5.09887	5.10035	4.6586	4.75046	4.57438	4.39641	4.22499	4.24229			CEBPG
CELSR1	2.26888	2.29238	2.30951	2.72039	2.79365	2.75947	2.29865	2.11333	1.91662			CELSR1
CELSR2	1.31101	1.26267	1.35175	2.98777	2.91198	3.02508	0.61842	0.566724	0.530739			CELSR2
CENPA	1.50478	1.73432	1.59389	0.246501	0.407792	0.474314	3.33959	2.76489	3.03683			CENPA
CENPF	2.44592	2.50423	2.4831	0.889968	0.70619	0.8063	3.04961	3.31578	3.40047			CENPF
CENPJ	1.93077	1.90984	1.915	0.906156	0.695606	0.78674	1.54314	1.62782	1.79157			CENPJ
CENPM	2.1912	2.34459	2.33823	0.733625	0.737693	0.897378	4.50363	3.77424	3.72361			CENPM
CEP131	1.81756	1.74197	1.65693	3.42628	3.38015	3.49746	2.65026	2.45818	2.20192			CEP131
CEP192	1.60473	1.65783	1.81946	1.56507	1.23086	1.34468	1.69075	1.78946	1.85015			CEP192
CEP250	2.24641	2.29163	2.30607	2.4963	2.38921	2.58532	2.58317	2.66396	2.37964			CEP250
CEP57	4.0861	4.06194	4.03087	2.94448	2.6872	2.86416	3.05504	3.18245	3.304			CEP57
CETN2	5.22458	5.28807	5.33509	5.28936	4.8903	5.07913	5.95145	6.38544	6.44811			CETN2
CFB	1.27806	1.29498	1.45981	0.274617	0	0.306141	3.44722	3.15587	2.7908			CFB
CFH	4.79706	4.93389	5.09359	2.73356	2.48837	2.72522	1.69048	1.66866	1.784			CFH
CFL1	8.70354	8.6934	8.67542	9.49902	9.3894	9.61483	9.78364	9.76332	9.51319			CFL1
CFLAR	1.84105	1.68751	1.95804	2.86252	3.07694	3.25058	3.37285	3.05549	2.90204			CFLAR
CGRRF1	2.22346	2.24585	2.27151	2.47554	2.66185	2.49601	3.20087	2.8456	2.8622			CGRRF1
CHAC1	5.15585	5.17327	5.168	5.14827	5.25932	5.37714	4.32744	3.96117	3.66357			CHAC1
CHAF1A	3.02309	2.99011	3.07487	1.51075	1.2548	1.58098	3.5254	3.53527	3.23512			CHAF1A
CHEK1	2.82833	2.93581	2.94043	1.13033	0.935685	0.985533	2.70561	2.66137	2.57415			CHEK1
CHEK2	2.08085	2.08066	2.25403	1.59301	1.5708	1.71548	3.45687	3.31326	3.29574			CHEK2
CHKA	3.98478	4.04802	4.08735	4.21525	4.52352	4.38274	4.34153	4.22073	4.14445			CHKA
CHMP1A	4.98016	5.10105	5.10905	5.29352	5.39861	5.38017	5.86235	5.54281	5.19201			CHMP1A
CHPT1	4.43895	4.49968	4.44031	5.3641	5.79931	5.37704	5.35212	4.86925	4.79855			CHPT1
CHRNA5	2.28353	2.276	2.44089	1.43128	1.19367	1.26716	1.94864	1.93634	1.78946			CHRNA5
CHRNB1	0.939653	1.21971	1.22218	2.31966	2.34812	2.68869	1.39869	1.21426	1.17365			CHRNB1
CHST2	1.6547	1.62085	1.60385	2.48676	2.58146	2.61665	4.01086	3.86259	3.81138			CHST2
CHST3	2.52328	2.52439	2.61113	4.11448	4.05815	4.14227	2.50316	2.48989	2.27377			CHST3
CIITA	0.402293	0.479405	0.394257	2.37915	2.30799	2.42309	1.39102	1.28558	1.37787			CIITA
CITED2	5.89496	5.83333	5.75866	3.23929	2.84389	3.21212	4.59749	5.18175	5.35349			CITED2
CKAP4	7.11927	7.12609	7.20233	5.98838	5.85331	5.95784	5.9066	5.9951	5.7461			CKAP4
CKAP5	4.7143	4.73504	4.76516	3.71123	3.29685	3.57271	4.33117	4.70945	4.60723			CKAP5
CKB	2.45212	2.62285	2.57905	1.91217	1.97232	2.05318	2.50454	1.7216	1.46254			CKB
CKS1B	6.09245	6.05252	6.11912	5.63173	5.27724	5.49443	6.42258	6.64481	6.72646			CKS1B
CKS2	5.12277	5.01701	4.99387	3.18456	3.93961	3.61182	7.09429	6.54842	6.65577			CKS2
CLASP1	3.85468	3.89381	3.9106	3.77095	3.47001	3.72952	2.68709	2.92128	2.76381			CLASP1
CLCF1	3.26236	3.28822	3.39221	2.46879	2.4328	2.65217	3.72246	3.75584	3.59303			CLCF1
CLCN2	2.06335	1.96512	2.01152	1.95394	1.81269	1.88066	1.19469	1.10546	1.111			CLCN2
CLCN3	3.92822	3.97622	4.07365	4.86068	4.86076	4.8408	4.61706	4.47655	4.50649			CLCN3
CLGN	3.31362	3.25743	3.37023	3.48345	3.43173	3.34955	4.05964	4.3123	4.22988			CLGN
CLIP1	5.06674	5.10537	5.12158	4.84874	4.5345	4.73162	4.35122	4.67681	4.83269			CLIP1
CLIP2	4.01753	4.01626	4.00145	4.29007	4.20667	4.317	5.23752	5.30196	5.08523			CLIP2
CLN5	2.95533	3.23813	2.79463	3.12125	3.44119	3.29838	4.14161	3.69622	3.65757			CLN5
CLN6	3.4898	3.3771	3.40513	3.71041	3.96226	3.82444	4.47969	4.12353	4.22668			CLN6
CLN8	3.54545	3.64894	3.93509	2.46031	2.46599	2.38963	2.73456	2.51343	2.35162			CLN8
CLNS1A	4.98609	5.14684	5.44422	5.87454	5.59181	5.70554	3.72016	4.05038	3.99245			CLNS1A
CLP1	2.12563	2.40828	2.44941	2.24068	2.6957	2.20546	3.33186	2.68069	2.48229			CLP1
CLPB	2.16554	2.47228	2.53149	3.48666	2.67557	3.59828	2.82969	2.86433	2.84467			CLPB
CLSTN3	4.68753	4.73072	4.78933	3.53256	3.58622	3.59918	2.61546	2.50871	2.50342			CLSTN3
CLTA	7.93166	7.96681	7.98375	7.91164	7.97273	8.03556	8.20609	7.92602	7.86519			CLTA
CLTB	5.7878	5.89055	5.80567	5.75418	5.84622	5.90815	5.27678	5.17105	4.98272			CLTB
CLTC	6.17498	6.22425	6.19763	5.61056	5.84315	5.5276	6.06434	5.80172	5.98001			CLTC
CLU	6.48866	6.47841	6.65482	3.09721	2.85595	2.9521	8.12977	8.5973	8.31508			CLU
CMTR1	3.77567	3.72411	3.83635	3.62584	3.92907	3.79677	3.04909	2.88923	2.70046			CMTR1
CNBP	7.65263	7.7616	7.80349	7.12102	7.20014	7.1051	7.36346	7.28319	7.18924			CNBP
CNDP2	5.57279	5.39181	5.08365	5.21384	5.28991	5.24939	5.16036	5.1847	4.61662			CNDP2
CNIH2	2.57187	2.31128	2.45803	2.64415	2.12074	2.34494	1.69829	1.85995	2.2905			CNIH2
CNN3	6.16967	6.23481	6.23834	6.37702	6.28743	6.39263	3.93253	3.96897	3.98436			CNN3
CNOT2	4.25961	4.30813	4.3555	4.41899	4.15849	4.33116	4.34524	4.4454	4.51527			CNOT2
CNOT4	4.31031	4.24602	4.18558	3.69152	3.0836	3.5255	3.08307	3.87335	4.07844			CNOT4
CNOT6	3.50562	3.49932	3.57286	2.49175	2.59632	2.46716	2.59562	2.459	2.6503			CNOT6
CNOT9	4.86434	4.77969	4.89403	4.06527	3.92222	3.87155	4.16138	4.58845	4.70078			CNOT9
CNP	4.22312	4.25383	4.29059	5.84741	6.10911	5.97625	4.47943	3.9446	3.53793			CNP
CNTROB	2.37581	2.28657	2.36483	2.89095	2.54282	2.928	3.40294	3.6084	3.23391			CNTROB
COG2	3.56319	3.64073	3.60301	3.46957	3.42779	3.48967	3.11433	3.10842	2.9735			COG2
COIL	3.50563	3.51497	3.60021	3.42277	3.26224	3.30299	2.96192	3.2197	3.00179			COIL
COL12A1	5.69169	5.71174	5.79232	2.55187	2.85407	2.34472	1.54678	1.74786	1.84829			COL12A1
COL15A1	1.19142	1.20243	1.02958	4.64961	4.43616	4.5994	3.04331	3.13861	3.02852			COL15A1
COL16A1	2.58975	2.65292	2.56342	5.06261	5.21056	5.18503	4.05593	3.7257	3.37511			COL16A1
COL1A1	3.23564	3.18505	3.07595	0.280543	0.295245	0.231107	3.79842	3.8557	3.94031			COL1A1
COL4A1	4.1871	4.20614	4.22018	3.9395	3.86777	3.91998	0.163731	0.143467	0.10517			COL4A1
COL4A2	4.6365	4.66858	4.63895	5.49012	5.45112	5.5338	0.905843	0.889189	0.844198			COL4A2
COL5A1	4.70689	4.72568	4.73173	2.70837	2.69574	2.78767	2.74255	2.66244	2.3101			COL5A1
COL5A2	5.48396	5.52739	5.56085	0.738672	0.823906	0.78165	2.28158	2.30908	2.14369			COL5A2
COL6A1	6.7933	6.78745	6.82906	7.53327	7.25779	7.5348	7.45073	7.60122	7.30964			COL6A1
COL6A2	7.04207	7.05522	7.08713	7.59399	7.46507	7.61901	8.39155	8.31874	8.09058			COL6A2
COL6A3	8.10111	8.12264	8.29785	0.0393686	0.0529486	0.0884632	6.32054	6.27354	6.12221			COL6A3
COL7A1	2.59129	2.63891	2.64082	1.02317	1.20613	1.2979	3.77207	3.43892	3.17227			COL7A1
COLGALT1	6.23041	6.22923	6.25867	4.68495	4.7925	4.7266	6.06329	5.88893	5.68906			COLGALT1
COMT	5.81944	5.87188	5.45346	7.06349	7.36323	7.3825	7.03554	6.43506	6.67725			COMT
COPA	5.13344	5.1219	5.13062	5.74848	5.78981	5.73475	5.93135	5.91792	5.74767			COPA
COPB1	6.11514	6.15691	6.24792	4.89194	4.96063	4.82892	6.01188	5.88826	5.87195			COPB1
COPB2	6.42209	6.45418	6.52092	5.4728	5.35765	5.38886	6.36253	6.43716	6.23867			COPB2
COPE	6.36286	6.45638	6.40121	5.92141	6.31591	6.10907	7.39577	6.83904	6.70992			COPE
COPS5	4.96759	4.93194	4.97349	4.99392	5.42239	5.07256	5.38951	4.89281	4.69914			COPS5
COPZ2	2.01684	2.3293	2.32324	3.03744	3.01816	3.04327	5.36084	5.44915	5.28895			COPZ2
COQ8A	2.68496	2.66524	2.77832	4.00512	4.10215	4.19498	2.90575	2.66946	2.36228			COQ8A
COX10	3.57307	3.58544	3.6269	2.83086	2.56299	2.76946	3.3948	3.60537	3.58415			COX10
COX11	4.80391	4.7161	4.79365	4.12934	4.62738	4.3212	4.68907	4.30793	4.23465			COX11
COX15	4.13599	4.20274	4.21039	3.42462	3.59988	3.37876	3.82822	3.59968	3.78174			COX15
COX17	4.63701	4.6944	4.59316	4.28188	4.99158	4.54658	4.99529	4.63501	4.74564			COX17
COX4I1	8.05046	8.00946	8.12311	8.61062	8.88776	8.81393	9.03843	8.57167	8.29303			COX4I1
COX5A	6.11379	6.18529	6.35609	5.85318	6.03491	6.02366	6.8074	6.56325	6.40071			COX5A
COX5B	5.75389	5.7625	5.93127	6.45852	7.07307	6.69719	7.5367	6.9174	6.30304			COX5B
COX6A1	8.18206	8.19018	8.22628	8.08363	7.99651	8.245	8.59599	8.47943	8.38371			COX6A1
COX6B1	7.25172	7.24729	7.27512	6.42273	6.81666	6.68704	7.57939	6.92717	6.71967			COX6B1
COX6C	6.21689	6.22913	5.96127	5.8587	6.29898	5.88562	6.32146	6.11121	6.26243			COX6C
COX7A2	6.30696	6.26715	6.56309	6.71726	7.16052	6.67056	6.47008	5.79465	5.56196			COX7A2
COX7A2L	6.01847	6.07373	6.08868	6.51551	6.65449	6.55319	6.89572	6.49386	6.54036			COX7A2L
COX7B	7.16629	7.21647	6.51209	6.30297	6.34744	5.98724	7.24329	7.01895	7.5402			COX7B
COX7C	6.53969	6.50116	6.59494	6.34849	7.30243	6.73946	7.95884	7.19997	7.24854			COX7C
COX8A	7.19215	7.184	7.24535	7.99282	8.20607	8.27826	8.57056	8.15057	7.85409			COX8A
CPE	3.54581	3.35658	3.49983	3.60028	3.54786	3.56465	4.07385	3.98813	3.79477			CPE
CPOX	4.32474	4.22791	4.25207	2.95217	3.23146	3.04905	4.11119	3.76277	3.84417			CPOX
CPT1A	4.26089	4.37588	4.28882	3.61916	3.51493	3.69647	3.90022	3.90675	3.72418			CPT1A
CPT2	3.21387	3.20813	3.26373	3.4452	3.30637	3.33596	2.84248	3.03464	2.79991			CPT2
CRAT	4.31224	4.26725	4.31158	4.60289	4.35373	4.57744	5.48802	5.70633	5.42052			CRAT
CREG1	7.24469	7.26913	7.2994	5.36183	5.36463	5.26144	6.80123	6.8723	6.988			CREG1
CROT	3.4592	3.50314	3.55157	1.64214	1.87109	1.78622	2.8587	2.57592	2.60292			CROT
CRYAB	1.81033	1.68359	1.75204	4.51105	4.12381	4.5367	2.70164	2.90676	2.8886			CRYAB
CRYZ	4.68777	4.76942	4.83355	4.16026	4.32172	4.11212	5.1824	4.98	5.10755			CRYZ
CS	6.35601	6.38828	6.3657	6.03663	5.86004	6.01337	6.25954	6.37074	6.23946			CS
CSAD	1.54964	1.83899	1.63389	3.88282	3.6629	3.93049	1.62455	1.54809	0.937531			CSAD
CSE1L	5.17033	5.24539	5.24921	4.9921	4.83082	4.76955	6.06747	6.36433	6.50701			CSE1L
CSF1	5.26903	5.27068	5.29453	3.75858	3.50216	3.64131	6.70742	6.82886	6.60577			CSF1
CSNK1D	5.98262	6.0257	6.07598	6.03007	6.02459	6.05682	5.27506	5.26463	5.1308			CSNK1D
CSNK1E	6.19727	6.00851	6.11813	5.80576	5.7922	5.83826	6.03977	5.96264	5.70086			CSNK1E
CSNK2A2	5.00561	4.983	5.07924	4.79195	4.6761	4.7391	4.77388	4.84773	4.89908			CSNK2A2
CSNK2B	7.44123	7.67469	7.66764	7.34883	6.51994	7.09423	6.1199	6.94552	6.94427			CSNK2B
CSRNP2	3.45996	3.49509	3.53038	3.50875	3.42297	3.4181	2.96076	2.97832	2.85284			CSRNP2
CSRP2	2.55284	2.63723	2.8625	5.39389	5.63587	5.47372	2.76109	2.30012	2.30211			CSRP2
CSTF2	3.99196	3.92793	4.05433	3.43561	3.42419	3.44129	3.67139	3.66281	3.45785			CSTF2
CSTF3	4.41439	4.44294	4.53513	3.5324	3.46927	3.48975	4.00582	3.65412	3.87496			CSTF3
CTBP1	5.68746	5.67793	5.73503	5.60722	5.65971	5.63984	5.71154	5.57927	5.38421			CTBP1
CTCF	4.44504	4.46359	4.48759	4.53107	4.22738	4.44058	3.88795	4.04485	4.14539			CTCF
CTH	4.71898	4.68553	4.78772	2.31329	2.35356	2.24276	4.5301	4.55249	4.2872			CTH
CTNNB1	5.2196	5.37746	5.4212	6.0383	6.14656	6.03953	6.48837	6.36646	6.20606			CTNNB1
CTPS1	4.38514	4.52912	4.31603	4.01205	4.31755	4.13979	4.50005	4.12255	3.97132			CTPS1
CTSC	5.44381	5.45846	5.57274	4.92468	4.92835	4.91034	4.59696	4.42484	4.31085			CTSC
CTSD	10.8845	10.8375	10.9008	9.29168	9.16705	9.36878	11.1915	11.0392	10.9533			CTSD
CTSF	3.19648	3.16473	3.21746	6.30383	6.55958	6.45856	4.98779	4.55337	4.16036			CTSF
CTSS	1.47092	1.45188	1.42486	1.94647	2.19304	1.92457	5.5744	5.33967	5.43561			CTSS
CTTN	6.08441	6.09109	6.11522	6.8255	7.00148	6.96788	7.26841	7.01405	6.80659			CTTN
CUL1	4.91278	4.93426	5.09195	5.09376	4.95075	5.00905	5.20818	5.36522	5.29914			CUL1
CUL3	4.63174	4.59794	4.56814	4.21663	3.91386	4.54703	3.4868	4.25047	3.91781			CUL3
CUL4A	4.39142	4.51238	4.40428	4.20942	4.00318	4.13969	5.52647	5.51708	5.51532			CUL4A
CUL5	2.8652	2.86616	2.96624	0.991662	1.08274	1.07974	1.811	1.72827	2.06207			CUL5
CX3CL1	2.01585	1.92437	1.94242	4.40886	4.42322	4.42202	0.0200605	0.0181869	0			CX3CL1
CXCL1	0	0	0	5.71343	5.92494	5.79126	1.80059	1.87368	1.65418			CXCL1
CXCL2	2.14933	2.13585	2.22636	0.0440779	0	0	4.56184	4.44811	4.44991			CXCL2
CXCL3	2.69117	2.6071	2.59893	3.15438	2.95616	3.19414	3.34871	3.2853	3.19451			CXCL3
CXCL8	4.40734	4.43583	4.33068	3.53105	3.93901	3.62624	5.87756	5.38106	5.65663			CXCL8
CXXC1	4.29427	4.37746	4.43256	5.01516	4.94129	5.07484	4.70071	4.46168	4.0953			CXXC1
CYB5A	0.572448	0.609188	0.620314	2.84942	2.845	2.92539	3.50573	3.37408	3.18877			CYB5A
CYB5B	4.65773	4.79473	4.80141	5.01511	4.99069	4.9612	5.08877	5.12184	4.96074			CYB5B
CYB5R1	3.98695	4.0344	3.90174	4.72517	4.95538	4.8897	5.2761	4.88167	4.69379			CYB5R1
CYB5R3	7.29069	7.30168	7.20766	7.65201	7.14057	7.6137	7.47833	7.89471	7.8591			CYB5R3
CYC1	6.35347	6.31945	6.41618	5.99161	6.08775	6.10964	7.23938	7.0374	6.66249			CYC1
CYCS	6.2109	6.22395	6.20944	4.84147	5.3346	4.82038	5.70233	5.27793	5.41642			CYCS
CYFIP1	4.17401	4.16067	4.27487	4.33151	4.35876	4.30757	4.49785	4.40696	4.52657			CYFIP1
CYFIP2	3.94064	4.05108	4.03034	2.88153	2.68072	2.78937	3.75993	4.00308	4.14135			CYFIP2
CYP26B1	2.79869	2.87262	2.8424	0.73428	0.518816	0.541366	1.34118	1.2995	1.14397			CYP26B1
CYP2J2	2.5715	2.72305	2.75765	3.15653	2.85057	3.17549	0.679311	0.668862	0.542433			CYP2J2
CYP51A1	5.8695	5.92023	5.91346	6.88717	6.95795	6.73802	5.95927	5.88018	5.96592			CYP51A1
CYTH2	3.5938	3.60236	3.69195	4.12776	4.2287	4.32838	4.29853	3.48057	3.16817			CYTH2
D2HGDH	1.7051	1.75451	1.67272	2.86635	3.31648	3.08781	2.61961	2.15246	2.05051			D2HGDH
DAB2	4.69813	4.71427	4.77455	3.79277	3.33794	3.47941	4.96734	5.41198	5.34168			DAB2
DAD1	7.30836	7.31393	7.43379	7.53354	7.1397	7.40615	7.1913	7.52058	7.19			DAD1
DBF4	3.6452	3.59565	3.56353	2.36071	1.94199	2.09313	3.39015	3.7938	3.72958			DBF4
DBP	2.39747	2.25961	2.40909	3.07793	3.32411	3.22798	2.25626	1.94329	1.98797			DBP
DCBLD2	4.84266	4.86374	4.89459	5.02638	5.11353	4.96586	7.06843	7.00457	7.08822			DCBLD2
DCK	2.73286	2.7063	2.67156	2.79115	2.8557	2.69902	3.57916	3.41854	3.51999			DCK
DCLRE1B	1.52073	1.54662	1.63074	1.41739	1.36072	1.55035	2.99353	3.08074	2.97518			DCLRE1B
DCP1A	1.9708	2.18079	2.15928	2.17036	2.1819	2.14044	1.86779	1.95964	1.95149			DCP1A
DCP2	1.74105	1.71888	1.69697	1.67847	1.99179	1.61112	1.30755	1.23358	1.21836			DCP2
DCPS	3.48459	3.50178	3.51629	4.30791	4.05632	4.20165	2.41109	2.456	2.2667			DCPS
DCTN1	5.28169	5.31117	5.36065	5.85973	5.70463	5.84656	5.95472	5.95111	5.60909			DCTN1
DCTN4	4.55764	4.53811	4.67193	4.2005	3.99838	4.12714	4.45355	4.70548	4.56762			DCTN4
DCTPP1	3.77079	3.87852	3.92415	3.91672	4.37776	4.14999	4.98102	4.2506	3.90144			DCTPP1
DCXR	4.36455	4.26311	4.50883	6.15483	6.54147	6.37984	5.44659	5.07029	4.83468			DCXR
DDAH1	2.4934	2.43646	2.53731	2.07411	1.83946	1.87616	1.58138	1.93222	1.97528			DDAH1
DDAH2	4.06259	4.06935	4.04934	3.06543	3.46336	3.41526	3.92657	3.57883	3.16714			DDAH2
DDB1	5.3917	5.44002	5.45495	5.75396	5.82888	5.81067	6.29791	6.18312	5.96251			DDB1
DDB2	3.5878	3.44673	3.63903	5.43929	5.47239	5.52418	4.71491	4.58877	4.32454			DDB2
DDIT3	5.05045	5.17359	5.25602	7.19962	7.50268	7.31451	6.29428	5.78621	5.5709			DDIT3
DDIT4	6.38888	6.36297	6.40369	6.91731	7.54821	7.18236	7.24493	6.46841	6.1661			DDIT4
DDT	4.95366	4.91674	4.89197	6.5208	7.16564	6.88843	6.49741	5.94346	5.78163			DDT
DDX10	3.96434	4.0395	4.02396	1.9688	1.80393	1.79274	2.20131	2.67263	2.60089			DDX10
DDX18	4.30119	4.3601	4.41598	4.72953	4.85594	4.66579	3.973	3.80911	3.91024			DDX18
DDX21	5.69171	5.72261	5.79247	5.29099	5.18595	5.13297	4.42588	4.5325	4.47712			DDX21
DDX39A	5.52397	5.59582	5.59834	4.79139	5.12193	4.89669	6.47863	5.91733	5.89935			DDX39A
DDX60	3.21534	3.26121	3.27787	2.02933	2.03738	1.92569	1.25884	1.16415	1.26906			DDX60
DECR1	4.39668	4.49059	4.51722	4.00321	4.36607	3.76735	5.11922	4.89802	4.85331			DECR1
DEK	5.31561	5.43731	5.361	4.77446	4.65107	4.59832	4.68629	4.78389	4.87869			DEK
DENND5A	4.95883	5.00528	4.96082	4.24004	4.12874	4.18782	4.22593	4.22003	4.02613			DENND5A
DEPDC1	2.00538	2.05174	2.04968	0.151902	0.214429	0.211062	3.16629	3.26951	3.48144			DEPDC1
DEPTOR	1.4205	1.36049	1.23808	1.62175	1.57134	1.69461	0.730303	0.6054	0.731682			DEPTOR
DGAT1	2.66881	2.83083	2.80157	3.15371	3.09972	3.1895	3.19579	3.09568	3.00644			DGAT1
DGCR8	2.92192	2.93329	2.98727	3.52492	3.53032	3.54645	2.69041	2.56488	2.39701			DGCR8
DGKA	2.34988	2.06208	2.31518	3.55771	3.48662	3.51378	2.7926	2.54229	2.78268			DGKA
DGUOK	5.61733	5.79934	5.74102	5.51197	5.43129	5.4619	5.70736	5.82577	5.69308			DGUOK
DHCR24	5.4126	5.46642	5.48914	7.76238	7.72952	7.78745	6.86489	6.81517	6.59539			DHCR24
DHCR7	5.05161	5.06349	5.15789	8.34546	8.38769	8.3813	7.12219	7.00927	6.77488			DHCR7
DHFR	2.94158	3.14744	2.9783	1.56897	1.74692	1.47815	4.41445	4.65163	4.68651			DHFR
DHPS	2.45225	2.47827	2.98735	3.23728	4.14589	3.88236	4.26725	3.64201	3.48796			DHPS
DHRS1	1.15258	0.817044	1.10959	3.12773	3.31681	3.28622	2.86354	2.86897	2.30713			DHRS1
DHRS3	4.3292	4.42395	4.49271	8.34906	8.55986	8.46085	5.11025	4.62513	4.42871			DHRS3
DHRS7	5.06097	5.05381	5.21238	5.10738	5.4763	5.1159	5.66809	5.32294	5.23878			DHRS7
DHX15	5.74581	5.7746	5.80608	4.86063	5.02538	4.82289	5.47322	5.34308	5.5048			DHX15
DHX58	2.57637	2.73528	2.77102	2.17347	2.33452	2.29716	1.67881	1.57789	1.47469			DHX58
DIAPH3	1.84472	1.88183	1.92201	0.222712	0.120167	0.183409	1.74617	2.0613	2.00866			DIAPH3
DKC1	5.28931	5.37214	5.46521	4.70591	4.76944	4.7252	4.59454	4.44225	4.31975			DKC1
DKK1	5.51331	5.59691	5.61855	4.9031	4.91195	4.98222	3.16226	3.20232	3.35449			DKK1
DLAT	3.88393	3.89991	3.98538	1.90625	1.84982	1.84756	3.06574	3.14487	3.14412			DLAT
DLC1	2.87476	2.95529	2.84413	2.73123	2.62712	2.74042	2.72529	2.75251	2.77603			DLC1
DLD	4.38849	4.56798	4.57927	4.45716	4.57705	4.37741	4.86736	4.70766	4.68783			DLD
DLG1	5.20867	5.17969	5.23904	3.94033	3.73986	3.85929	4.2801	4.4688	4.47915			DLG1
DLG4	1.64832	1.64676	1.67994	3.53298	3.55518	3.69033	3.77805	3.85137	3.61446			DLG4
DLG5	3.71923	3.76646	3.78692	2.81293	2.83272	2.88959	3.7309	3.68488	3.39769			DLG5
DLGAP5	2.01333	2.1344	2.29155	0.311251	0.268221	0.30376	3.98809	4.10678	4.12088			DLGAP5
DLST	4.11585	4.02917	4.15091	4.47389	4.53014	4.56447	5.49004	5.27563	5.03429			DLST
DMPK	3.55601	3.59919	3.54794	3.49665	3.71286	3.77607	4.24077	3.9653	3.65089			DMPK
DNAJA1	7.27195	7.32394	7.30692	6.83618	6.84415	6.80687	6.99739	6.88018	6.96339			DNAJA1
DNAJB1	6.43971	6.47613	6.51583	6.0868	6.27678	6.20737	6.78904	6.58826	6.27227			DNAJB1
DNAJB4	3.86607	3.90602	3.93039	2.40109	2.43817	2.27054	2.23898	2.45685	2.73337			DNAJB4
DNAJB9	4.35924	4.43037	4.42383	5.22184	5.40817	5.157	4.11581	3.96386	4.07751			DNAJB9
DNAJC1	3.91433	3.90884	3.94585	4.02404	3.79822	4.03854	4.6664	4.98646	5.00123			DNAJC1
DNAJC12	2.9173	3.18671	3.09983	3.45519	3.39002	3.29897	2.66925	2.74475	2.59489			DNAJC12
DNAJC3	3.62723	3.64947	3.67177	4.23501	4.386	4.08954	4.10776	3.9561	4.05466			DNAJC3
DNM1L	4.29073	4.24274	4.37645	4.43963	4.13973	4.33681	4.45157	4.72811	4.65328			DNM1L
DNMBP	3.11555	3.07077	3.2019	2.80276	2.48085	2.73843	2.03888	2.3921	2.41968			DNMBP
DNMT1	4.15956	4.12694	4.15835	4.3418	4.15863	4.26275	4.4196	4.42662	4.22923			DNMT1
DNTTIP2	3.90357	3.94431	3.95421	3.46558	3.27344	3.36516	2.62114	2.6528	2.78464			DNTTIP2
DOCK4	1.64855	1.47327	1.58555	2.47261	2.2627	2.37964	0.484781	0.551572	0.520054			DOCK4
DONSON	3.65357	3.58822	3.60575	2.73804	2.72897	2.556	3.7503	3.7268	3.44947			DONSON
DPYSL3	4.40557	4.45388	4.47391	3.29024	3.19883	3.25002	3.97741	4.07944	4.05757			DPYSL3
DPYSL4	4.60353	4.48772	4.63522	2.90388	2.84425	2.90605	2.9044	2.817	2.3801			DPYSL4
DR1	2.75693	2.72597	2.79005	2.96386	3.13573	2.98805	2.04579	1.94348	2.01272			DR1
DRAM1	5.11525	5.13716	5.13009	3.59581	3.83398	3.66094	5.16684	4.90817	4.9802			DRAM1
DSCC1	2.23433	2.26385	2.1795	1.47078	1.60975	1.43561	2.60515	2.44003	2.52356			DSCC1
DST	4.05377	4.16947	4.1266	3.55451	3.20299	3.37745	3.02037	3.27996	3.40953			DST
DTNA	2.84548	2.94339	2.87542	0.451791	0.422532	0.613157	4.48787	4.47038	4.52759			DTNA
DTNB	1.92537	1.77416	1.7896	3.44627	3.09433	3.34645	2.94392	3.21173	3.03078			DTNB
DTX1	2.50687	2.53643	2.57347	2.13872	2.00413	2.2334	0.20055	0.244683	0.242529			DTX1
DTX2	3.69616	3.45195	3.53413	3.20312	3.00169	3.23383	3.42219	3.53872	3.52579			DTX2
DTYMK	3.5499	3.63684	3.56968	3.6914	4.38457	3.99557	6.09511	5.40156	5.15591			DTYMK
DUSP1	2.88471	3.04194	2.97164	2.49016	2.48826	2.47696	5.08798	4.93459	4.7279			DUSP1
DUSP3	5.26418	5.29327	5.49294	4.23947	4.22296	4.37682	5.66621	5.66601	5.39918			DUSP3
DUSP4	4.39371	4.45791	4.49249	5.59908	5.6076	5.61926	4.94095	4.93649	4.76508			DUSP4
DUSP5	2.80721	2.90885	2.95674	2.51332	2.58662	2.4302	4.02058	3.89599	3.81172			DUSP5
DUSP6	2.39865	2.17944	2.38426	5.32184	5.17809	5.2213	3.81418	3.87854	3.6988			DUSP6
DUT	4.97627	5.00678	5.04003	4.53658	4.87202	4.75516	6.07332	5.4492	5.3348			DUT
DVL2	3.70942	3.73784	3.74221	4.94783	5.00715	5.16215	4.90087	4.41885	4.25326			DVL2
DYNC1H1	4.09805	4.17579	4.23686	3.87622	3.89424	3.98948	4.75506	4.66849	4.523			DYNC1H1
DYNLL2	4.00136	4.09733	4.1263	5.01067	5.20908	5.13668	3.87731	3.70896	3.42901			DYNLL2
DYNLT3	4.67644	4.75679	4.69733	3.72751	3.76947	3.66289	5.1879	5.11785	5.46939			DYNLT3
DYRK1A	3.25175	3.4785	3.34161	3.28473	3.30816	3.14357	2.98846	3.17667	3.24183			DYRK1A
E2F1	2.91688	3.06166	2.988	1.70041	1.86316	1.7496	5.19757	4.97572	4.78894			E2F1
E2F3	3.57101	3.45944	3.534	1.64072	1.80761	1.81967	1.50341	1.60202	1.5924			E2F3
E2F4	5.55112	5.56519	5.61918	5.36304	5.19029	5.4665	5.92396	5.94077	5.69695			E2F4
E2F5	3.61134	3.64405	3.64042	3.78497	3.72379	3.54973	2.69922	2.94744	2.95279			E2F5
EBP	3.25992	3.2972	3.36003	4.45128	5.37343	4.60475	5.6519	5.2326	5.03949			EBP
ECH1	6.38687	6.38273	6.47193	5.79449	5.83626	5.89718	6.40159	6.20494	6.08696			ECH1
ECHS1	5.43104	5.50378	5.35437	4.38985	4.84769	4.52272	6.54508	5.90083	5.70539			ECHS1
ECI1	3.99673	3.88791	3.94779	4.34812	5.02348	4.75513	4.40844	3.62034	3.54243			ECI1
ECI2	4.66727	4.77078	4.72459	3.8175	3.73522	3.62678	4.77779	4.5999	4.5093			ECI2
ECM1	3.50912	3.29863	3.442	6.00655	5.50155	5.9449	6.08585	6.53873	6.33379			ECM1
ECSIT	4.79921	4.73292	4.78348	4.75707	4.71393	4.7077	5.71832	5.44178	5.2927			ECSIT
ECT2	3.45178	3.43995	3.49597	1.78344	1.43865	1.3209	4.05427	4.15138	4.49			ECT2
EDC4	3.75398	3.69665	3.69341	3.93608	3.87945	4.01509	4.0302	3.93029	3.59737			EDC4
EDEM1	4.23391	4.12496	4.14203	4.44134	4.77464	4.48482	4.26866	4.0195	4.08344			EDEM1
EDF1	6.60723	6.74499	6.62257	7.93366	8.01423	8.2207	7.82716	7.69681	7.28291			EDF1
EDIL3	5.26531	5.26236	5.29101	5.10986	5.17529	5.00966	4.85396	4.84928	5.00639			EDIL3
EED	2.33703	2.37567	2.56661	1.83865	2.29048	1.73111	2.46784	2.04289	1.99274			EED
EEF1AKMT1	1.75782	1.59917	1.48591	1.631	1.63504	1.83582	2.02699	1.9936	2.04149			EEF1AKMT1
EEF1B2	7.23378	7.44289	7.4677	8.19106	8.26125	8.08376	8.5165	8.40874	8.34213			EEF1B2
EEF1E1	5.23445	5.18832	5.06137	4.36141	4.68289	4.44381	4.26402	4.05031	4.26168			EEF1E1
EEF2	8.60405	8.62655	8.67341	10.0211	10.0241	10.1321	10.2083	10.0574	9.75898			EEF2
EFEMP1	1.68422	1.29791	1.31522	5.9215	5.77436	5.67796	3.83671	3.95809	4.26676			EFEMP1
EFEMP2	0.754587	0.66298	0.72901	5.21783	5.02371	5.16105	5.45276	5.51135	5.34078			EFEMP2
EFNA1	3.06971	3.19211	3.21732	3.29249	3.52534	3.31525	0.0614679	0.0347524	0.0598218			EFNA1
EFNA3	2.12747	2.28073	2.17099	1.60444	1.84263	1.70155	1.15322	0.909023	0.633674			EFNA3
EFNA5	2.47419	2.47677	2.5343	3.06868	2.81749	2.93368	2.04368	2.29921	2.36057			EFNA5
EGFR	4.39179	4.47579	4.44271	2.14964	1.91671	2.10504	3.25072	3.46093	3.43022			EGFR
EGLN2	3.68196	3.39212	3.80872	3.90918	4.51334	4.24517	5.6878	5.50247	4.67888			EGLN2
EGR1	3.75229	3.82111	3.41493	4.27404	3.87886	4.26229	1.91566	2.21484	2.78279			EGR1
EGR2	0.475158	0.594347	0.401376	1.48707	1.15126	1.48691	1.92612	2.04779	2.0578			EGR2
EHD1	3.59926	3.49978	3.6787	4.131	4.04128	4.17964	5.41358	5.30088	5.0863			EHD1
EI24	6.41505	6.3075	6.50356	5.86903	5.67407	5.9421	4.94729	4.67656	4.70815			EI24
EIF1	7.35335	7.38062	7.4359	7.85833	8.1877	7.90646	8.3134	7.79688	7.72804			EIF1
EIF1AX	4.30335	4.24244	4.34057	3.61255	3.89784	3.57062	4.0216	3.80351	3.99203			EIF1AX
EIF1B	4.62152	4.62533	4.71237	6.00649	6.33326	6.02001	5.96722	5.4657	5.40386			EIF1B
EIF2AK2	3.68505	3.6498	3.6912	3.16758	2.9381	3.02178	2.63381	3.04061	3.21661			EIF2AK2
EIF2AK3	2.78443	2.91158	2.87582	2.66183	2.51203	2.47579	3.33779	3.50293	3.41961			EIF2AK3
EIF2S1	4.58541	4.52499	4.56328	3.68356	3.86634	3.63502	4.51458	4.31639	4.37955			EIF2S1
EIF2S2	6.81108	6.76379	6.80251	6.93461	6.78904	6.89601	6.77138	6.87387	6.98044			EIF2S2
EIF2S3	6.54677	6.53745	6.56024	5.77559	5.71034	5.72078	5.98123	5.96796	5.89862			EIF2S3
EIF3B	7.7003	7.70737	7.82264	6.60503	6.60789	6.59911	6.24809	6.19137	5.95227			EIF3B
EIF3D	6.09633	6.20033	6.22567	7.08082	6.79752	6.97281	7.15457	7.42924	7.47837			EIF3D
EIF3J	5.55435	5.49387	5.5757	5.2055	5.01015	5.09203	4.54802	4.795	4.60918			EIF3J
EIF4A1	8.17981	8.20628	8.39875	8.28327	8.42823	8.36253	9.44421	8.97345	8.90349			EIF4A1
EIF4A2	7.9898	7.99709	8.02754	7.72496	7.91669	7.81272	7.27311	7.1098	7.21317			EIF4A2
EIF4A3	5.35788	5.41623	5.4603	6.01254	6.37875	6.13862	5.56526	5.22786	5.15753			EIF4A3
EIF4E	2.27353	2.85431	2.82258	2.99093	2.50836	2.22339	2.66983	3.38506	2.55905			EIF4E
EIF4EBP1	7.06096	7.04994	7.11703	7.66048	7.37583	7.76087	7.31918	7.51961	7.07736			EIF4EBP1
EIF4G1	7.25489	7.23714	7.25449	6.41231	6.2544	6.47104	6.81421	6.72725	6.49294			EIF4G1
EIF4G2	8.33701	8.70053	8.80422	7.8846	7.43616	7.71187	7.56796	7.95515	7.99548			EIF4G2
EIF4H	6.58119	6.60519	6.62551	6.50338	7.03918	6.7302	7.14807	6.49061	6.18615			EIF4H
EIF5	4.92348	5.04357	4.90673	5.21091	5.25809	5.15363	5.28761	5.26955	5.44333			EIF5
ELF1	4.12966	4.14701	4.20126	3.6706	3.67444	3.61609	3.70738	3.73059	3.68826			ELF1
ELL	2.46811	2.49746	2.5698	2.50466	2.5317	2.5724	2.4892	2.42432	2.11088			ELL
ELOA	4.19857	4.29501	4.29725	4.36216	4.12554	4.26938	3.99997	4.37097	4.34653			ELOA
ELOVL5	6.09828	6.13322	6.1938	6.14382	6.02616	5.93793	5.89762	6.01922	5.94309			ELOVL5
ELOVL6	3.32033	2.99736	3.01783	2.40889	2.29867	2.23724	3.51608	3.60102	3.64189			ELOVL6
ELP1	3.33332	3.39534	3.46524	3.6643	3.71254	3.58854	3.40363	3.22111	3.15002			ELP1
ELP4	2.4936	2.99211	2.85398	1.10055	1.14738	1.40414	2.02207	2.10397	2.11959			ELP4
EMP1	4.34944	4.35813	4.44346	4.77771	4.90529	4.76791	6.29844	6.15862	5.9508			EMP1
EMP2	1.29374	1.38015	1.37677	4.40806	4.24564	4.40421	3.18002	3.11595	2.9767			EMP2
EMP3	7.38113	7.42008	7.43787	7.0236	7.03706	7.21994	7.3069	7.15658	6.78025			EMP3
ENDOD1	1.5349	1.66986	1.54568	3.38982	3.34449	3.3572	3.26057	3.18493	3.16558			ENDOD1
ENG	3.74382	3.76057	3.72906	5.42269	5.15852	5.42312	4.584	4.69536	4.41023			ENG
ENO1	9.9095	9.88563	9.99785	8.64624	8.96719	8.69109	10.4885	10.0935	9.70037			ENO1
ENO2	2.40234	2.50625	2.63111	4.12929	4.38947	4.26385	5.92911	5.55279	5.36891			ENO2
ENO3	2.14894	2.19968	2.24528	2.78662	2.77598	2.7585	1.96928	1.70007	1.64822			ENO3
ENPP1	1.34398	1.40385	1.37608	0.637172	0.590718	0.586696	2.3026	2.39654	2.47672			ENPP1
ENTPD5	2.67968	2.63341	2.72612	2.50568	2.2696	2.31376	2.09212	2.25028	2.20817			ENTPD5
ENTPD7	2.61885	2.69345	2.57052	1.6657	1.7389	1.67125	2.40262	2.40583	2.09961			ENTPD7
EPB41	3.70722	3.9135	3.85835	3.45223	3.42645	3.41397	3.25001	3.38565	3.25556			EPB41
EPB41L2	3.59645	3.57748	3.59409	4.75802	4.40727	4.69738	3.71482	4.02301	3.79483			EPB41L2
EPHA2	5.14617	5.09353	5.2235	5.19293	5.13163	5.23201	2.81115	2.63698	2.38243			EPHA2
EPHB2	4.00946	4.07974	4.2021	2.94139	2.53261	2.85047	3.86992	4.17809	3.87815			EPHB2
EPHX1	7.79734	7.77952	7.85908	6.11686	5.77104	6.03769	5.59498	5.72798	5.48661			EPHX1
EPS8L2	2.22807	2.14082	2.20768	0.879885	0.649936	0.871707	2.14859	2.00648	1.84253			EPS8L2
ERBB2	3.35838	3.31883	3.34443	4.51189	4.53602	4.60689	0.883821	1.12044	0.919947			ERBB2
ERCC1	4.08552	3.95024	4.0845	5.40512	5.32328	5.45962	5.33448	5.27745	4.83834			ERCC1
ERCC2	2.13174	2.231	2.35773	3.01307	3.26563	3.21886	2.96108	2.61794	2.35408			ERCC2
ERCC3	4.15055	4.29027	4.2702	4.91092	5.03849	5.02387	4.46477	4.37145	4.03036			ERCC3
ERCC4	1.76336	1.92495	1.8267	1.79358	1.74604	1.74163	1.84556	1.99813	1.99909			ERCC4
ERCC5	0.505959	2.7871	2.78044	2.61515	1.61023	2.89962	3.9372	2.44775	3.90473			ERCC5
ERCC8	2.8583	2.69857	2.95279	2.27742	2.42548	2.15851	3.02445	2.8198	2.80364			ERCC8
ERGIC3	6.67667	6.69417	6.6699	8.57282	8.79012	8.68611	8.1386	7.85117	7.49725			ERGIC3
ERH	5.96689	6.02879	6.06537	6.06916	6.31851	6.31128	6.66554	6.30714	6.11274			ERH
ERN1	2.2427	2.18591	2.25511	2.76954	2.80777	2.68995	1.98317	1.95261	1.7228			ERN1
ERO1A	4.75328	4.65332	4.64524	3.6853	3.51931	3.58936	3.65318	3.90924	4.1935			ERO1A
ERP29	6.32705	6.30778	6.32196	6.67136	6.72277	6.84454	7.12231	6.88302	6.3552			ERP29
ERRFI1	5.93905	5.86631	6.01129	3.50177	3.39709	3.3913	4.21604	4.27023	4.06824			ERRFI1
ESPL1	1.28266	1.31333	1.2342	0.323473	0.38555	0.380386	2.13475	1.99583	1.70955			ESPL1
ETF1	6.32961	6.38683	6.36482	6.29465	6.33881	6.149	5.72761	5.67276	5.85701			ETF1
ETFA	5.64656	5.61233	5.57245	5.15173	5.32201	5.10566	5.8012	5.26507	4.99801			ETFA
ETFB	5.63924	5.75824	5.75113	5.41043	5.88777	5.66735	6.95255	6.26327	6.10564			ETFB
ETFDH	2.5353	2.65587	2.69854	3.20784	3.00043	3.08594	3.1705	3.27833	3.28431			ETFDH
ETS1	4.04087	4.00432	4.16184	3.49601	3.71012	3.69677	3.25537	3.16151	2.97298			ETS1
ETS2	4.09235	4.16153	4.17924	3.02821	2.91535	3.07521	3.73479	3.72319	3.52759			ETS2
ETV1	3.77714	3.88028	3.93639	4.45193	4.41346	4.4062	4.60293	4.70382	4.75802			ETV1
ETV4	3.79969	3.86744	3.94932	4.40961	4.39959	4.38375	3.55105	3.65258	3.44755			ETV4
ETV5	5.27399	5.23807	5.1685	5.27891	5.16954	5.17404	4.33159	4.41503	4.25761			ETV5
EVI5	1.59899	1.64659	1.58218	1.83883	1.9561	1.79676	1.27533	1.27501	1.24337			EVI5
EWSR1	6.29741	6.32969	6.36113	5.99875	5.89579	6.09368	6.2854	6.36296	6.15852			EWSR1
EXO1	2.87174	2.62693	2.80947	0.544343	0.380396	0.545239	1.96375	2.17116	2.31723			EXO1
EXOC2	3.69016	3.71527	3.7239	3.42153	3.43736	3.38415	3.05399	3.02772	2.90258			EXOC2
EXOSC1	4.47501	4.45518	4.60318	4.43341	4.53692	4.53371	5.25241	5.11342	4.97019			EXOSC1
EXOSC10	4.57263	4.52016	4.53061	5.06762	4.67169	4.92353	4.76984	5.04944	5.08249			EXOSC10
EXOSC2	3.38666	3.37372	3.45392	3.64984	3.6375	3.72077	3.55778	3.37254	3.1764			EXOSC2
EXOSC4	4.58071	4.62823	4.61751	5.28125	5.69627	5.56536	4.98171	4.43295	4.12741			EXOSC4
EXOSC5	4.17673	4.21295	4.13484	4.32834	4.64832	4.36613	4.30645	4.05306	3.70946			EXOSC5
EXOSC7	3.02307	3.29491	3.13937	3.53263	4.20472	3.6536	5.17459	4.3063	4.31294			EXOSC7
EXOSC8	3.99657	4.15642	4.05037	3.93378	4.12969	4.01015	4.82894	4.77964	4.91037			EXOSC8
EXOSC9	3.07437	3.28793	3.26093	3.42872	3.22799	3.25107	3.68329	3.99079	3.92129			EXOSC9
EXT1	4.77782	4.79061	4.86252	2.99935	2.9279	2.96658	3.46276	3.49313	3.35602			EXT1
EZH2	3.93488	3.88355	3.90157	3.14598	3.0838	3.05881	3.43838	3.55141	3.5614			EZH2
EZR	4.29153	4.21921	4.3268	3.89075	3.71221	3.88533	3.79124	3.81558	3.72619			EZR
F2R	4.7952	4.76625	4.82724	4.83232	4.83809	4.74712	3.49968	3.60309	3.52105			F2R
F2RL1	4.03058	4.47072	4.11566	1.06745	1.1483	1.00166	2.75875	2.68794	2.84287			F2RL1
F2RL2	6.31277	6.3584	6.30528	5.33953	4.87475	5.21163	1.00114	1.18281	1.29324			F2RL2
F3	4.53025	4.57898	4.59974	1.31452	1.10154	1.18813	2.25804	2.1253	2.19468			F3
FABP3	0.236331	0.109961	0.152186	1.26116	1.22146	1.04958	4.99365	5.31725	4.95837			FABP3
FADS1	4.93682	4.91928	4.94337	6.71158	6.7251	6.71837	6.50622	6.49314	6.39914			FADS1
FADS2	4.85771	4.85044	4.90766	7.74016	7.57877	7.72716	6.37216	6.43356	6.20819			FADS2
FAH	3.26574	3.30171	3.30896	2.61554	2.74975	2.93251	6.00279	5.38436	5.50011			FAH
FAM120A	5.65674	5.63191	5.58619	5.15284	4.9451	4.99496	5.36419	5.637	5.95708			FAM120A
FAM162A	3.50976	3.61456	4.60501	3.2816	3.18443	3.25277	3.51552	3.90472	3.52426			FAM162A
FANCC	1.56579	1.35849	1.49487	1.35358	1.64006	1.40785	1.91555	1.57983	1.42415			FANCC
FAP	0.654601	0.609659	0.837557	2.5107	2.3954	2.40976	5.11544	5.33803	5.4957			FAP
FARP1	2.91282	2.86667	2.99261	3.19382	3.10047	3.32902	2.96845	3.08522	2.79261			FARP1
FARSA	6.43071	6.40704	6.45072	6.08347	5.73948	6.0583	5.92888	6.16326	5.77083			FARSA
FAS	4.09655	4.2981	4.16933	1.72661	1.82609	1.66144	3.97827	3.96461	4.37657			FAS
FASN	5.6178	5.63986	5.59988	8.16447	8.21997	8.26539	5.88613	5.68889	5.54103			FASN
FBL	6.27348	6.26167	6.34895	6.65326	6.51637	6.72341	6.96519	7.04079	6.64128			FBL
FBLN5	3.01978	3.10351	3.03634	0.0694932	0.0436553	0.0349439	2.05989	2.19361	2.19669			FBLN5
FBN1	2.93205	2.9187	2.95562	2.86267	2.83494	2.79044	3.89759	3.87497	3.83381			FBN1
FBN2	1.06951	1.07516	1.05642	0.981594	0.893941	0.948793	1.32304	1.34932	1.34669			FBN2
FBXO4	1.53719	1.69318	1.79071	2.55199	2.65339	2.56465	2.63949	2.51158	2.69051			FBXO4
FBXO5	2.83342	2.76467	2.7468	1.9122	1.50654	1.69169	3.33908	3.58052	3.66172			FBXO5
FBXW11	4.4459	4.57939	4.6456	4.55259	4.61473	4.44557	4.22558	3.91638	3.88181			FBXW11
FBXW7	1.82083	1.84378	1.8604	2.07732	2.03793	1.95157	1.52256	1.43928	1.3948			FBXW7
FDFT1	6.21255	6.13991	6.10415	7.17239	7.19883	7.24012	7.18359	7.14679	7.01628			FDFT1
FDPS	5.98507	5.99383	6.10951	8.31502	8.56223	8.43196	7.74367	7.42715	7.03765			FDPS
FDX1	3.07351	3.04586	2.97641	1.00619	1.44823	1.14687	2.42541	1.9126	2.0637			FDX1
FDXR	4.38845	4.4671	4.43147	2.75981	3.06805	2.97394	4.24825	3.80793	3.48369			FDXR
FEN1	3.53411	3.73187	3.74001	3.87814	4.09321	3.93688	5.52543	5.17095	4.77835			FEN1
FERMT2	4.77153	4.75998	4.75949	3.90413	3.74047	3.74394	3.38504	3.75519	3.86845			FERMT2
FGF13	4.5232	4.93764	5.01877	3.38324	3.24821	3.23579	3.32873	3.4488	2.50935			FGF13
FGF2	2.58454	2.65232	2.5517	3.18904	3.20236	3.03219	3.98619	3.87089	4.09478			FGF2
FGGY	0.865031	0.951672	0.702503	1.93149	2.22435	2.02154	2.53894	2.04132	1.95018			FGGY
FH	5.40856	5.41375	5.44439	4.80694	4.77287	4.79864	5.71975	5.64421	5.63124			FH
FHL1	6.02206	5.97535	6.03605	3.63523	3.5171	3.63132	3.15744	3.27428	3.2779			FHL1
FHL2	6.01172	5.95824	5.91926	5.58755	5.75591	5.69548	5.99968	5.82197	5.39462			FHL2
FIS1	4.95378	4.92009	4.95233	7.02439	7.31163	7.30078	6.56208	6.24144	5.55613			FIS1
FJX1	5.49701	5.47852	5.50167	3.33267	3.52972	3.40169	5.15822	4.71699	4.34426			FJX1
FKBP14	4.5007	4.47005	4.58534	2.99961	2.92757	2.75174	2.9893	2.92153	3.04797			FKBP14
FKBP1A	7.00769	6.97885	7.03683	7.88436	7.95534	7.91941	6.60333	6.3829	6.38979			FKBP1A
FKBP1B	0.0602965	0.0898127	0.122934	1.34797	1.93644	1.64757	2.76129	2.29536	2.52219			FKBP1B
FKBP2	5.19035	5.11754	5.03223	7.21165	7.44516	7.48847	6.52042	6.37476	6.0056			FKBP2
FKBP4	6.05704	6.04623	6.1412	5.49579	5.46047	5.57753	5.3525	5.2611	4.92063			FKBP4
FKBP5	1.29279	1.26322	1.34128	1.8472	1.55198	1.65401	2.07375	2.06532	2.11611			FKBP5
FLII	5.33304	5.37531	5.36102	4.49417	4.43565	4.59247	6.27155	6.10799	5.90894			FLII
FLNA	7.56926	7.55644	7.57651	6.46998	6.52144	6.54849	7.76696	7.52397	7.21541			FLNA
FLNB	4.22621	4.20315	4.26242	3.32501	3.24481	3.30349	3.30604	3.27756	2.95369			FLNB
FLT3LG	2.95972	2.9685	2.9658	3.21017	2.9163	3.11178	2.25247	2.40919	2.05341			FLT3LG
FN1	9.21179	9.23254	9.26971	5.65626	5.41976	5.57794	8.23781	8.3981	8.416			FN1
FNTA	4.39853	4.4255	4.49554	4.41226	4.37864	4.4617	4.66862	4.69616	4.69331			FNTA
FOS	1.53482	1.44614	1.52184	1.51239	1.15248	1.43166	2.03395	2.2084	2.05136			FOS
FOSL1	7.17527	7.1258	7.00416	7.51266	6.92663	7.417	6.82926	7.49578	7.84222			FOSL1
FOSL2	2.93352	2.871	2.86804	2.08172	2.12811	2.1748	4.31784	4.33924	4.14689			FOSL2
FOXC1	3.66088	3.59685	3.6053	4.65728	4.42828	4.56043	1.91029	2.26653	2.18354			FOXC1
FOXC2	2.21693	2.046	2.17382	1.60286	1.1975	1.68681	3.5297	3.99977	3.99697			FOXC2
FOXN3	2.92608	3.00299	2.94231	2.85114	2.78829	2.67969	2.47401	2.57001	2.60266			FOXN3
FOXO1	1.0532	0.970756	1.02915	2.4121	2.09533	2.17117	1.20893	1.56919	1.70494			FOXO1
FOXO3	2.6299	2.6127	2.6709	2.17859	2.1288	2.16823	2.39894	2.52197	2.37005			FOXO3
FOXO4	1.85338	2.02966	2.0989	2.37642	2.28746	2.36555	2.00946	2.10985	1.78235			FOXO4
FSCN1	6.39343	6.40986	6.40878	5.67362	5.75393	5.78007	5.64389	5.44348	5.24647			FSCN1
FST	4.97021	5.00987	5.05644	5.51371	5.77891	5.55654	2.95619	2.72143	2.70564			FST
FSTL1	6.7765	6.79602	6.82272	3.87735	3.85034	3.86926	3.9633	3.98123	3.88415			FSTL1
FSTL3	3.86199	3.86865	3.77629	2.91782	3.1953	3.31507	3.05858	2.65487	2.3282			FSTL3
FTL	13.1978	13.1749	13.1777	11.4215	11.3163	11.5523	11.3351	11.3405	11.1229			FTL
FUCA1	3.63822	3.69933	3.74602	3.44589	3.22638	3.20759	2.67413	2.76102	2.69007			FUCA1
FURIN	4.42598	4.49465	4.49552	5.48019	5.43078	5.60574	5.03512	4.90906	4.60031			FURIN
FUS	7.11167	7.22556	7.12804	6.36276	5.79391	6.50411	6.86607	6.62883	6.65753			FUS
FXN	2.46445	1.99969	2.56197	3.07548	2.29283	2.56986	1.91549	2.45428	1.59377			FXN
FYN	3.94056	3.9693	4.11937	4.1994	4.01654	4.21578	5.52756	5.71115	5.54717			FYN
FZD1	3.34406	3.36044	3.34838	5.52538	5.76067	5.62976	3.19217	2.90961	2.85578			FZD1
FZD2	3.99157	4.06029	3.91677	2.05268	2.30762	2.254	3.46035	3.27491	3.06996			FZD2
FZD7	3.6658	3.51478	3.6209	4.50355	4.77907	4.56955	1.66352	1.4193	1.29055			FZD7
FZD8	2.72593	2.65972	2.71677	4.04957	4.09654	4.1343	3.1605	3.05218	2.83658			FZD8
G3BP1	4.3113	4.32605	4.51025	4.78812	4.21251	4.04497	4.13816	4.24312	4.03932			G3BP1
G6PD	8.33012	8.2327	8.38	6.84936	6.59358	6.91744	6.63003	6.62727	6.46939			G6PD
GAA	6.81134	6.87795	6.8371	7.24178	7.17967	7.33026	3.95374	3.87299	3.61417			GAA
GAB2	1.30756	1.33591	1.28554	4.86868	4.66293	4.84242	1.48168	1.53262	1.45875			GAB2
GABARAPL1	5.67904	5.70375	5.82272	3.73758	3.75086	3.86242	4.98565	4.83362	4.47597			GABARAPL1
GABARAPL2	5.85154	5.91632	6.00125	6.24947	6.4681	6.20746	6.45301	6.22905	6.09037			GABARAPL2
GABBR1	2.48768	2.26013	2.56304	2.2495	2.08643	2.26608	1.37318	1.39079	1.20377			GABBR1
GABRA3	2.33496	2.14833	2.28869	3.42906	3.11777	3.35545	2.23206	2.50208	2.49275			GABRA3
GAD1	0.658561	0.676072	1.01359	2.66196	3.10566	2.90177	2.2499	2.01478	1.96903			GAD1
GADD45A	6.08924	6.097	6.12313	4.78196	4.87656	4.79198	5.01359	4.8389	4.6227			GADD45A
GADD45B	2.64922	2.69825	2.7307	1.70371	1.73802	1.93555	2.25905	2.51322	2.11951			GADD45B
GALE	4.72454	4.8275	4.83704	3.82111	4.19763	3.90001	5.10638	4.7864	4.17287			GALE
GALK1	3.67303	3.77226	3.84402	4.15035	4.248	4.27546	4.84552	4.18492	3.75094			GALK1
GAMT	2.25893	2.28688	2.5815	4.62115	4.48439	4.66305	4.89518	4.67691	4.59269			GAMT
GAPDH	11.753	11.7702	11.801	11.557	11.2536	11.5192	11.3933	11.657	11.4257			GAPDH
GART	5.92766	5.87589	5.98488	5.12241	5.00738	5.07594	4.90691	5.0337	4.90209			GART
GAS1	0.948137	0.951398	0.903855	3.66412	3.81888	3.77557	1.91047	1.64527	1.71914			GAS1
GBE1	4.14409	4.20785	4.20664	3.58326	3.73827	3.51731	5.2458	4.93586	4.94592			GBE1
GBF1	3.96923	3.91242	3.91897	3.8606	3.61192	3.85736	3.98704	4.07229	3.93693			GBF1
GBP2	3.48023	3.38531	3.39166	4.13091	3.64592	3.96993	2.56903	2.65018	2.77542			GBP2
GCDH	2.62286	2.86392	2.78604	2.70935	3.18374	3.0348	3.49187	2.91102	2.5322			GCDH
GCH1	1.60112	1.72578	1.77318	1.17928	1.2486	1.09472	2.24336	2.07416	1.74221			GCH1
GCLC	5.1411	5.15165	5.23034	3.20023	3.15998	3.11213	3.55048	3.54388	3.60683			GCLC
GCLM	5.12461	5.15113	5.15897	2.67966	2.72944	2.45996	3.43456	3.35952	3.4781			GCLM
GCNT2	1.71675	1.63535	1.62604	1.59485	1.47777	1.60713	0.979384	0.998867	0.991197			GCNT2
GDNF	0.377999	0.38203	0.289562	5.03778	4.81526	5.00526	2.69728	2.89564	2.78326			GDNF
GEM	2.24165	2.29557	2.36839	3.29823	3.29304	3.24394	5.85422	5.83786	5.73363			GEM
GEMIN4	3.32271	3.37347	3.45734	2.73624	3.02519	2.79346	3.22144	2.89335	2.57689			GEMIN4
GFPT2	2.48768	2.56106	2.60891	2.35957	2.18558	2.27189	5.85427	5.73074	5.70356			GFPT2
GGA2	2.93223	2.92291	3.01942	3.17379	3.37643	3.25176	3.24943	3.05851	2.80356			GGA2
GGH	3.6809	3.83308	3.80182	3.29544	3.9659	3.28802	5.76279	5.05477	5.36979			GGH
GINS1	1.69006	1.64064	1.70663	0.743573	0.684595	0.690656	1.55439	1.55433	1.70095			GINS1
GINS2	2.88709	2.85458	3.02079	1.00194	1.01365	0.955939	3.21058	3.51321	2.98311			GINS2
GINS3	2.49938	2.72759	2.73393	2.10673	2.04788	2.02687	3.49631	3.55936	3.34309			GINS3
GINS4	1.32102	1.13549	1.21941	0.466294	0.485636	0.500157	2.73032	2.47545	2.22895			GINS4
GJA1	4.89287	4.87195	4.9372	2.61347	2.88448	2.66942	5.39113	5.22701	5.2155			GJA1
GLA	5.15617	5.1626	5.28479	3.20808	3.32373	3.12629	5.2057	4.97362	4.62484			GLA
GLIPR1	2.13605	2.10994	1.99751	0.931581	0.757392	0.763876	4.06023	4.41055	4.8136			GLIPR1
GLIPR2	3.1978	3.09019	3.0285	2.5451	2.35391	2.4755	2.5974	2.63299	2.60261			GLIPR2
GLO1	6.26829	6.2873	6.39396	5.66912	5.58799	5.44114	5.00899	5.152	5.20775			GLO1
GLRX	5.73674	5.83341	5.78819	2.31453	2.61213	2.33968	6.84684	6.7177	6.73064			GLRX
GLRX2	2.74697	2.87006	3.97627	5.43056	4.47476	5.36378	3.41548	4.25999	3.32931			GLRX2
GLS	4.65332	4.72476	4.6086	3.96842	4.27561	3.85662	3.83565	3.5172	3.76379			GLS
GLUD1	5.39099	5.41636	5.36308	4.7192	4.75322	4.6693	5.90505	5.78126	5.8048			GLUD1
GLUL	2.48209	2.43615	2.47056	4.69425	4.62279	4.73756	5.31219	5.1967	5.03435			GLUL
GM2A	2.84135	2.8684	2.9291	3.34051	3.23814	3.24858	4.84545	4.9069	4.76751			GM2A
GMCL1	3.05512	3.03879	3.11679	2.99154	2.92953	2.82743	2.75739	2.75317	2.81653			GMCL1
GMPR	3.6866	3.68286	3.68699	2.41005	2.23419	2.41964	0.875404	0.88364	0.927353			GMPR
GMPR2	4.05677	4.14339	4.19514	4.57741	4.987	4.73896	4.88285	4.34411	4.11055			GMPR2
GMPS	3.67107	3.67504	3.70781	3.06047	2.81472	2.94098	3.59102	3.70339	3.53442			GMPS
GNAI1	2.79601	3.08994	2.91822	1.60945	1.69832	1.49102	2.06074	2.16478	2.07367			GNAI1
GNAI3	1.7559	1.78504	1.8179	1.7132	1.87379	1.65209	2.8554	2.66251	2.77679			GNAI3
GNAO1	1.67627	1.57185	1.58327	3.73871	3.44727	3.67821	0.0299772	0.0130692	0.0251096			GNAO1
GNAS	8.93168	8.99828	9.03037	9.43891	9.13316	9.30977	8.75468	8.9731	9.0237			GNAS
GNG11	5.12379	5.12263	5.17589	4.38496	4.37534	4.26733	5.52598	5.40106	5.46452			GNG11
GNL3	5.00267	5.06179	5.14146	6.04029	5.72408	5.89973	5.19489	5.43412	5.2023			GNL3
GNPAT	4.40585	4.37093	4.49558	4.25861	4.55902	4.24809	4.84079	4.56163	4.54088			GNPAT
GOLGA4	3.81819	3.87775	3.80604	4.32699	4.04917	4.26593	4.29598	4.55353	4.70387			GOLGA4
GOSR2	4.89633	4.96461	5.03397	4.94213	4.79547	4.66273	4.76481	4.80371	4.75729			GOSR2
GOT1	4.78094	4.85882	4.89028	4.63376	4.57467	4.65698	5.32516	5.14224	4.96744			GOT1
GOT2	5.53751	5.42802	5.50381	5.22098	5.2636	5.22612	5.45677	5.30107	5.28928			GOT2
GPC1	6.4927	6.50666	6.51202	4.47581	4.55559	4.61199	5.24542	5.01538	4.74496			GPC1
GPD2	3.52162	3.55963	3.62591	3.65375	3.77022	3.52127	4.06629	3.97724	4.17338			GPD2
GPI	7.44859	7.45674	7.65523	5.8528	5.83475	5.83924	7.09368	6.81271	6.43793			GPI
GPNMB	8.7998	8.83365	8.83321	8.72409	8.53506	8.62277	8.48106	8.61782	8.73927			GPNMB
GPR3	1.31633	1.418	1.39216	1.71685	1.63195	1.75022	2.45099	2.58675	2.76871			GPR3
GPRC5B	3.12089	3.17988	3.18019	3.56551	3.30525	3.45077	2.32477	2.40701	2.29227			GPRC5B
GPRC5C	5.13345	5.17267	5.12937	0.25441	0.310239	0.30139	1.29464	1.0168	0.776341			GPRC5C
GPX4	7.3213	7.37302	7.30129	8.26932	8.03632	8.32895	8.86876	9.09023	8.8122			GPX4
GRB2	5.13434	5.17088	5.22513	5.13343	5.23147	5.23528	5.13593	5.04328	4.56883			GRB2
GREB1	3.04348	3.04714	3.0861	1.77233	1.6813	1.81555	2.85873	2.93296	2.76653			GREB1
GRHPR	6.6761	6.72823	6.8523	6.46468	6.1651	6.45432	6.21643	6.37059	6.15661			GRHPR
GRINA	7.48547	7.50825	7.43152	7.57591	7.11822	7.54043	7.31209	7.56275	7.56649			GRINA
GRK2	4.27399	4.35942	4.29118	4.66406	4.75107	4.73061	4.43626	4.16056	4.02233			GRK2
GRK5	3.68655	3.72877	3.77878	3.25192	3.36555	3.36436	2.33526	2.4318	2.16645			GRK5
GRPEL1	4.58704	4.61663	4.66678	3.34473	3.38235	3.45527	4.0539	4.03818	3.70518			GRPEL1
GRWD1	3.61787	3.73836	3.66063	3.39087	3.49489	3.48631	2.4658	2.31447	1.98819			GRWD1
GSDME	4.53288	4.54896	4.64366	4.78431	4.75951	4.86414	6.22547	6.16095	6.00124			GSDME
GSK3B	4.11072	4.17436	4.15432	3.37346	3.19064	3.16633	3.01783	3.18063	3.23656			GSK3B
GSN	5.58813	5.61326	5.59164	7.11204	7.17903	7.23994	6.42791	6.10309	5.82529			GSN
GSPT1	4.86368	4.84444	4.93255	4.41483	4.31708	4.33263	4.81605	4.74997	4.71065			GSPT1
GSR	5.71504	5.7089	5.74419	3.66361	3.72703	3.65089	4.95779	4.94002	4.78474			GSR
GSS	4.12112	4.25311	4.1852	5.02797	5.2292	5.06186	5.87909	5.61468	5.41367			GSS
GSTK1	5.73086	5.85045	5.75088	6.43738	6.30313	6.56798	6.68409	6.67132	6.37627			GSTK1
GSTM3	3.80575	3.81716	4.2348	2.82268	2.74374	2.81005	0.266625	0.0850099	0.0988777			GSTM3
GSTM4	3.51851	3.59596	3.49456	3.94972	3.62013	3.85965	5.18558	5.2909	5.14701			GSTM4
GSTO1	5.32124	5.40532	5.3814	4.35197	4.91677	4.38709	7.73667	6.97616	7.02308			GSTO1
GSTZ1	3.41519	3.73501	3.67702	2.70957	2.95193	2.83854	4.32261	4.37185	3.87625			GSTZ1
GTF2A2	5.38014	5.32723	5.3304	5.00066	4.99669	4.80136	4.97844	5.00711	5.08678			GTF2A2
GTF2B	3.85831	3.8391	3.91307	4.47978	4.18483	4.50077	3.39472	3.61321	3.45478			GTF2B
GTF2F1	5.19966	5.20127	5.24709	4.98283	4.69816	5.07861	5.53502	5.59732	5.41035			GTF2F1
GTF2H1	5.08795	5.07753	5.09279	4.56775	4.2712	4.32251	4.99891	5.12451	5.13359			GTF2H1
GTF2H3	3.36082	3.19644	3.11325	2.82552	3.27433	2.74675	3.28128	2.92635	3.08827			GTF2H3
GTF2H5	1.82634	1.17455	2.9765	1.61077	1.92109	1.58304	4.44024	2.29574	2.08298			GTF2H5
GTF3C5	4.50312	4.54911	4.59423	4.39939	4.3007	4.452	4.59365	4.62092	4.44914			GTF3C5
GUK1	7.04788	7.01886	7.12647	7.23905	7.28469	7.37138	7.36668	7.21784	6.8349			GUK1
GYPC	6.58093	6.60747	6.59066	7.35218	7.0018	7.26679	6.69377	7.05213	6.98051			GYPC
GYS1	4.50701	4.4634	4.5318	3.45556	3.11261	3.30133	3.35408	3.74054	3.64895			GYS1
HACL1	2.26643	2.15926	2.22562	2.80961	2.80056	2.76539	3.2386	2.85097	2.84287			HACL1
HADH	3.865	3.88449	3.91249	3.12235	3.26502	3.1781	5.02753	4.84081	4.86137			HADH
HADHA	5.29586	5.30982	5.32896	6.19359	6.14972	6.19583	6.51636	6.32952	6.18831			HADHA
HADHB	4.79477	4.91555	4.91273	5.53809	5.53586	5.45948	5.85154	5.81739	5.73833			HADHB
HAX1	6.59766	6.64222	6.63566	6.94501	6.8998	7.00096	6.62736	6.47001	6.31546			HAX1
HBEGF	1.55455	1.59356	1.56786	2.43686	2.37679	2.49067	2.47324	2.58938	2.24058			HBEGF
HCCS	4.51171	4.52321	4.52499	3.43965	3.5521	3.52523	4.0098	4.15832	4.03106			HCCS
HDAC1	5.42172	5.4259	5.44519	5.05582	5.13527	5.12888	5.1124	4.93161	4.56738			HDAC1
HDAC11	1.58256	1.76061	1.65039	2.50471	2.39251	2.65294	1.47494	1.40943	1.02115			HDAC11
HDAC2	3.21565	3.3106	3.29263	2.48998	2.51889	3.51121	3.81125	3.7404	3.59478			HDAC2
HDAC3	4.31949	4.36457	4.38534	4.6497	4.58204	4.66558	4.75978	4.74062	4.53728			HDAC3
HDAC5	2.18416	2.12938	2.35613	3.10722	2.93521	3.10665	4.13351	3.89262	3.6969			HDAC5
HDAC6	3.21489	3.18522	3.24721	4.21863	4.18174	4.30853	3.60853	3.53977	3.24771			HDAC6
HDAC9	3.96405	4.07219	4.20183	4.60019	4.55246	4.50053	3.71453	3.72284	3.86254			HDAC9
HDDC2	5.23434	5.21994	5.33629	5.28312	5.00152	5.14812	5.81679	6.03902	5.89544			HDDC2
HDGF	7.46069	7.48017	7.49169	7.21961	7.01676	7.27316	7.53303	7.69452	7.35188			HDGF
HDLBP	7.22348	7.42961	7.45057	7.30738	6.96658	7.16954	8.13496	8.29568	8.09494			HDLBP
HELLS	2.25709	2.21246	2.22121	1.2377	1.1663	1.0675	2.84048	3.11619	3.31111			HELLS
HELZ2	3.50917	3.54434	3.56119	2.94832	3.17757	3.03	2.10283	1.6689	1.44035			HELZ2
HERC6	3.7217	3.78356	3.80243	1.61374	1.67679	1.6993	1.60938	1.6433	1.44669			HERC6
HERPUD1	5.82114	5.78822	5.96545	6.71964	6.82913	6.81431	5.93743	5.8281	5.55135			HERPUD1
HES1	3.57711	3.72764	3.75095	3.5596	3.49818	3.63129	0.222662	0.311961	0.19155			HES1
HES6	1.40586	1.40046	1.57854	4.33837	5.15646	4.63617	3.83318	2.98028	2.64091			HES6
HEXA	5.74143	5.4325	5.86899	6.84854	6.88921	6.50399	5.5723	5.22438	4.94047			HEXA
HEXIM1	3.59056	3.50503	3.5831	4.23864	4.25112	4.33287	3.45195	3.55465	3.06657			HEXIM1
HEY1	1.34213	1.37392	1.38819	3.78708	3.8576	3.772	2.43575	2.27435	2.20525			HEY1
HIBCH	2.60574	2.40083	2.50164	2.76753	3.12097	2.80098	3.59513	3.17341	3.12736			HIBCH
HIF1A	7.51553	7.53317	7.58636	7.2673	6.73868	6.97233	6.41959	6.92771	7.09265			HIF1A
HINT1	7.40084	7.43837	7.42213	6.93765	7.54836	7.06978	7.35184	6.82715	6.75825			HINT1
HIPK2	4.26029	4.24063	4.22056	2.93439	2.7988	2.82001	3.03207	3.27608	3.24257			HIPK2
HIRA	3.60638	3.68258	3.70495	4.48576	4.47211	4.51716	4.30812	4.3691	4.07068			HIRA
HK1	5.50123	5.50636	5.57641	4.95275	4.74326	4.90039	6.95812	7.0288	6.77267			HK1
HK2	3.48916	3.47862	3.5214	4.53437	4.72873	4.5744	5.00871	4.82935	4.57274			HK2
HKDC1	2.51351	2.49405	2.54614	0.30755	0.179115	0.217974	2.86119	2.69705	2.25346			HKDC1
HLA-A	9.41405	9.41786	9.44371	9.05413	9.16395	9.22231	7.502	6.78407	6.45136			HLA-A
HLA-B	9.002	8.97623	9.0258	6.39935	6.71648	6.50946	7.55293	6.93542	6.54303			HLA-B
HLA-C	9.16862	9.15445	9.15817	6.50513	6.65448	6.66924	6.37358	6.09658	5.78276			HLA-C
HLA-DMA	2.71409	2.86753	2.68667	5.61107	5.62932	5.78081	4.69127	4.58398	4.14031			HLA-DMA
HLA-DQA1	0	0	0	4.6953	4.92598	4.78355	2.36629	2.0636	2.16978			HLA-DQA1
HLA-DRB1	0.640619	0.595594	0.703087	7.48606	7.63886	7.52249	6.51633	5.97504	5.66905			HLA-DRB1
HLA-F	3.64538	3.89307	3.71511	3.57069	3.40724	3.65685	3.83406	3.55701	3.12764			HLA-F
HMBS	4.07452	4.03642	4.03204	3.8203	4.20278	4.02268	4.27398	3.78124	3.37416			HMBS
HMGA1	8.14494	8.09982	8.07614	9.15189	8.63826	9.07159	8.2258	8.59796	8.3319			HMGA1
HMGB2	3.7196	3.58895	4.00094	3.23291	3.08765	3.19763	5.16947	5.17443	4.6764			HMGB2
HMGB3	3.68243	3.67522	3.79694	1.91353	1.99895	2.06068	3.13218	3.16737	2.89733			HMGB3
HMGCL	3.31107	3.25713	3.36486	3.97693	4.39866	4.09655	4.90556	4.41096	4.0782			HMGCL
HMGCR	3.6534	3.65041	3.61699	5.71699	5.79388	5.61162	4.63329	4.47856	4.43558			HMGCR
HMGCS1	3.97492	3.97021	4.0043	4.40413	4.57319	4.47132	5.03533	4.88062	4.9034			HMGCS1
HMGN2	6.49323	6.44869	6.55315	6.882	7.18083	7.03952	7.41759	7.09523	6.89878			HMGN2
HMMR	1.56241	1.68524	1.68454	0.330919	0.462431	0.594956	3.61553	4.04455	4.17438			HMMR
HMOX1	5.78159	5.81963	5.84548	4.08663	4.00915	4.29046	7.54998	7.47227	7.18792			HMOX1
HMOX2	4.21807	4.22592	4.39507	4.47583	4.50271	4.59159	3.36903	3.15729	2.66634			HMOX2
HNRNPA1	7.42156	7.6225	7.68122	8.08088	8.4632	8.2377	8.14705	7.97189	7.46247			HNRNPA1
HNRNPA2B1	8.92471	9.04508	8.96011	7.90472	7.91888	7.99803	8.25464	8.27305	8.30578			HNRNPA2B1
HNRNPA3	5.34119	5.61265	5.44011	5.42746	5.37328	5.45307	6.23531	6.10214	5.87053			HNRNPA3
HNRNPC	7.69081	7.71536	7.77956	7.50287	7.51764	7.64181	7.30553	7.1825	6.94941			HNRNPC
HNRNPD	6.10762	6.08298	6.14221	5.97686	5.56186	6.08069	5.96187	6.42335	5.99745			HNRNPD
HNRNPR	6.57696	6.57273	6.43567	5.66092	5.47704	5.66677	5.60494	5.69439	5.99545			HNRNPR
HNRNPU	6.13767	6.18718	6.23918	6.18427	6.03631	6.14715	5.82788	5.9031	5.68021			HNRNPU
HOMER2	3.25477	3.27614	3.35598	2.28688	1.97733	2.10151	3.81295	4.03813	4.02959			HOMER2
HOOK3	1.49319	1.5646	1.45723	1.40012	1.43217	1.33426	1.32998	1.31911	1.36631			HOOK3
HOXB9	5.68181	5.58664	5.72231	4.96378	4.56922	4.90324	0.0590991	0.0600502	0.0161597			HOXB9
HOXC10	4.70265	4.77775	4.80021	4.80515	4.46523	4.9935	0.110573	0.325337	0.202849			HOXC10
HOXD11	0.101892	0	0.028149	1.6747	1.71901	1.72685	1.07777	1.2277	1.29285			HOXD11
HPRT1	4.09017	4.11002	4.12514	3.29311	3.59092	3.44009	5.04703	4.67187	4.79381			HPRT1
HR	2.41034	2.39424	2.27542	2.88057	2.86127	3.0666	0.0436973	0.0338324	0.0279806			HR
HRAS	4.63042	4.69309	4.72442	4.71672	4.98722	4.97424	5.47282	4.93531	4.74917			HRAS
HRH1	1.9666	2.00947	2.00986	1.82875	1.58593	1.69219	2.72742	2.74688	2.61286			HRH1
HSD17B10	5.65176	5.63908	5.75155	6.088	6.26348	6.22638	6.1765	5.84204	5.54887			HSD17B10
HSD17B11	2.58395	2.64481	2.72812	3.71779	3.98033	3.69763	3.93421	3.66298	3.76119			HSD17B11
HSD17B4	5.63634	5.59992	5.568	5.66628	5.64637	5.66381	5.53853	5.53235	5.51651			HSD17B4
HSD17B7	2.49517	2.29586	2.35138	4.01522	4.07604	4.02521	3.65707	3.60305	3.50781			HSD17B7
HSD3B7	0.659092	1.04502	0.893018	1.94249	2.06029	2.13164	4.34216	4.04395	3.832			HSD3B7
HSDL2	3.5786	3.63298	3.68673	2.88623	2.74947	2.79263	3.64496	3.81949	3.85801			HSDL2
HSP90AA1	7.83507	7.89864	7.92238	7.77628	7.68207	7.73604	8.78635	8.73911	8.59941			HSP90AA1
HSP90AB1	9.54766	9.60244	9.63747	8.57235	8.54464	8.64967	9.36478	9.24868	9.12133			HSP90AB1
HSP90B1	8.19263	8.18089	8.20752	8.77206	8.67802	8.70052	8.02025	8.05016	8.22105			HSP90B1
HSPA13	5.52983	5.51876	5.49771	4.94811	5.21843	4.90357	4.95783	4.71757	4.89301			HSPA13
HSPA14	2.11159	2.2404	2.23767	1.62104	1.78183	1.73853	3.87893	3.55431	3.45085			HSPA4
HSPA14	2.4004	2.38297	2.56459	2.53875	2.34436	2.43898	2.34412	2.43477	2.17085			HSPA4L
HSPA4	5.97008	6.01083	6.06108	5.45808	5.44433	5.35683	5.80023	5.76063	5.74449			HSPA5
HSPA4L	1.70318	1.58498	1.64415	0.983287	0.972327	0.873597	1.66484	1.83287	1.89766			HSPA8
HSPA5	8.13608	8.16284	8.2388	9.81959	9.78687	9.85288	8.01589	7.98395	7.73071			HSPA9
HSPA8	9.9301	10.0422	10.0998	9.69595	9.36784	9.62045	10.0241	10.127	10.3148			HSPB8
HSPA9	8.00851	7.96749	8.10162	7.87942	7.89651	7.93526	8.08824	8.26224	8.00017			HSPD1
HSPB8	5.50956	5.57586	5.64195	2.42419	2.32103	2.51533	5.28343	5.17822	4.93986			HSPE1
HSPD1	8.42809	8.5134	8.50279	7.32693	7.30453	7.26014	8.1218	8.11906	8.01619			HSPH1
HSPE1	6.87113	6.83739	6.82482	6.01754	6.33992	6.30275	7.30195	7.06861	7.06757			HTR7
HSPH1	5.04737	5.01477	5.10472	4.193	4.06559	4.13599	5.07688	5.08573	5.24473			HTRA1
HTR7	1.9069	1.88033	2.03546	2.116	2.22983	1.9989	2.06014	1.84131	1.86778			HTRA2
HTRA1	5.51076	5.47744	6.01601	7.58212	7.50909	7.51309	8.44189	8.37818	8.33644			HUS1
HTRA2	3.36127	3.34762	3.432	4.4351	4.62816	4.6795	4.2901	3.90565	3.65529			HUWE1
HUS1	3.64151	3.73905	3.71883	3.54285	3.44235	3.43879	3.17237	3.15886	3.02156			HYAL2
HUWE1	4.54991	4.5289	4.486	3.99304	3.75511	4.08451	3.74783	3.91177	3.92281			HYOU1
HYAL2	3.4176	3.263	3.50192	4.28364	4.73156	4.32409	4.52645	4.32039	4.22263			ICA1
HYOU1	7.26483	7.27619	7.28487	7.52854	7.28995	7.57249	5.1294	5.22775	5.15388			ICAM1
ICA1	1.37752	1.56271	1.66285	4.01818	3.85794	4.04966	0	0.0410228	0.0194286			ICOSLG
ICAM1	1.57966	1.46778	1.70971	5.84863	5.62375	5.82138	3.9726	4.20164	3.98733			ID1
ICOSLG	1.16727	1.09638	1.16167	0.820288	0.876396	0.825453	1.54346	1.3577	1.20985			ID2
ID1	6.66523	6.7584	6.84458	6.19677	6.06595	6.18069	5.19652	5.16711	5.00882			ID3
ID2	3.9916	4.20669	4.07254	4.05357	3.75885	4.08355	3.81097	3.67822	3.73928			IDE
ID3	6.30468	6.35779	6.36584	5.41634	5.58374	5.62973	4.41314	4.05431	3.76074			IDH1
IDE	4.26683	4.24642	4.36815	2.82772	2.67004	2.71094	3.21855	3.31799	3.49564			IDH2
IDH1	7.53767	7.62346	7.64218	6.73006	6.77562	6.65016	7.16374	7.13225	7.11815			IDH3A
IDH2	2.1767	2.24142	2.30019	2.6612	2.57568	2.55046	4.44468	4.3115	3.91904			IDH3B
IDH3A	4.32796	4.36505	4.33187	4.00879	3.76861	3.79159	4.25256	4.49616	4.62623			IDH3G
IDH3B	5.41232	5.44875	5.50254	6.42396	6.3771	6.45977	5.17021	5.01157	4.78874			IDI1
IDH3G	4.50178	4.57587	4.56929	5.11139	4.77594	5.01139	5.50938	5.73169	5.49682			IDS
IDI1	4.29217	4.44589	4.32716	6.07121	6.01106	5.95597	5.61589	5.65324	5.74126			IDUA
IDS	5.45569	5.49055	5.44025	3.88918	3.67971	3.84877	5.57698	5.75461	6.00722			IER2
IDUA	5.05765	5.12404	5.05129	5.05241	4.79164	5.021	4.5627	4.78244	4.85044			IER3
IER2	4.1731	4.30785	4.21331	4.26556	4.59421	4.44069	4.91794	4.11687	3.81733			IER5
IER3	4.87802	4.85843	4.93902	2.9184	2.62986	2.93682	5.83886	6.2063	6.05459			IFI30
IER5	2.86609	2.79383	2.84144	3.38132	3.8493	3.59638	3.42875	2.88566	2.58494			IFI35
IFI30	3.12442	4.34312	1.55464	2.68662	2.98607	2.92971	6.14312	5.55324	5.23594			IFI44
IFI35	5.37099	5.55426	5.426	3.88837	4.21247	4.16619	4.34743	3.69081	3.40677			IFI44L
IFI44	5.19923	5.1818	5.29514	3.37567	3.21643	3.25016	3.17179	3.30488	3.09214			IFIH1
IFI44L	5.44369	5.42286	5.49163	1.07268	0.977551	0.997844	1.31678	1.48783	1.55567			IFIT1
IFIH1	5.06926	5.05743	5.10716	3.69129	3.35353	3.41147	1.39566	1.5808	1.64125			IFIT2
IFIT1	5.64186	6.2455	6.33514	1.83436	1.42497	1.79305	1.55053	1.85767	1.83987			IFIT3
IFIT2	3.67016	3.71062	3.75283	2.06404	1.86801	1.86576	1.3276	1.61785	1.52919			IFITM1
IFIT3	6.1499	6.25196	6.29518	3.43139	3.22702	3.41813	3.22979	3.42196	3.15574			IFITM2
IFITM1	7.75028	7.70596	7.70264	3.64756	3.21734	3.60744	0.984823	1.07589	0.934255			IFITM3
IFITM2	4.79647	4.74181	4.72403	5.12189	5.05921	5.1671	3.09578	3.66106	3.51057			IFNAR1
IFITM3	10.1495	10.0375	10.0402	7.72291	7.45117	7.74839	5.52761	5.86755	5.84053			IFNAR2
IFNAR1	4.00401	4.03605	4.01397	3.94306	3.84941	3.76322	3.70535	3.75028	3.91306			IFNGR1
IFNAR2	2.86616	2.84745	2.81723	2.80488	2.96818	2.74951	2.71393	2.68126	2.72671			IFNGR2
IFNGR1	4.757	4.72797	4.73466	3.81533	3.83354	3.65289	3.81595	3.76597	3.84571			IFRD1
IFNGR2	5.55799	5.57725	5.72683	6.08643	5.88705	6.01993	3.26365	3.34885	3.37479			IFT88
IFRD1	6.25426	6.24527	6.43164	5.34045	5.67865	5.47334	5.09023	4.94767	4.90539			IGF1R
IFT88	1.88114	1.93826	2.03605	2.68554	2.52179	2.53472	2.00584	1.95574	2.32086			IGF2R
IGF1R	2.81607	2.79265	2.8441	3.37979	3.27974	3.33303	1.52958	1.59219	1.53259			IGFBP2
IGF2R	5.26972	5.15397	5.21691	4.6359	4.58882	4.66084	4.89929	4.67605	4.60188			IGFBP3
IGFBP2	1.30362	1.32268	1.46359	3.83733	3.96296	3.96655	0.302039	0.125342	0.0719631			IGFBP4
IGFBP3	9.27467	9.31722	9.38446	6.07764	5.93428	6.04195	4.75403	4.87757	4.75685			IGFBP5
IGFBP4	4.84351	4.88627	4.87735	3.34443	3.47861	3.38373	4.27163	3.99548	3.64555			IGFBP7
IGFBP5	9.2046	9.22804	9.1931	1.7816	1.69118	1.77412	1.03769	1.18809	0.918504			IKZF4
IGFBP7	6.09456	6.15373	6.18606	6.34974	6.50039	6.37697	6.57827	6.39308	6.03254			IL10RB
IKZF4	1.62815	1.42258	1.42271	2.04299	1.47559	1.91378	1.67721	1.65861	1.59667			IL13RA1
IL10RB	4.9236	4.85206	4.89774	4.24979	3.96765	4.19755	4.45942	4.68366	4.40017			IL13RA2
IL13RA1	5.39423	5.39325	5.45309	3.73786	3.46027	3.60402	5.54504	5.8039	5.79363			IL15
IL13RA2	7.35409	7.43439	7.50499	0.0551179	0.136203	0.150337	5.78569	5.80881	5.7072			IL15RA
IL15	1.75901	1.63598	1.53664	0.984409	1.22369	0.861393	1.87227	1.32727	1.90114			IL17RA
IL15RA	4.73203	4.58706	4.66769	0.452709	0.52002	0.524533	1.37445	1.53158	1.58399			IL1A
IL17RA	1.99607	2.07452	1.90866	2.23058	2.06434	2.16433	2.19205	2.45321	2.39797			IL1B
IL1A	0.798735	0.559777	0.697319	2.71662	2.67914	2.64285	1.54433	1.55803	2.07949			IL1R1
IL1B	0.159977	0	0.0586296	2.40354	2.19768	2.39852	6.13855	6.30175	6.03669			IL32
IL1R1	2.02435	1.99495	1.93137	2.82659	2.38679	2.67582	2.0981	2.95344	3.53242			IL6
IL32	4.14502	4.37752	4.12408	2.03229	2.00511	1.94098	0.794915	0.773152	0.672374			IL6ST
IL6	3.65929	3.68704	3.67529	0.169461	0.306074	0.246794	5.84976	6.09361	6.20844			IL7
IL6ST	6.31718	6.32048	6.33583	5.28083	5.25743	5.13051	4.48754	4.51938	4.83212			ILF2
IL7	1.4702	1.5696	1.82284	0.753417	0.591682	0.796491	1.46565	1.48926	1.77972			ILF3
ILF2	7.23815	7.29359	7.40228	6.52913	6.02247	6.33391	6.90347	7.40437	7.1986			ILVBL
ILF3	5.58169	5.56781	5.72611	5.4429	5.42542	5.48212	5.78847	5.68784	5.417			IMMT
ILVBL	3.92785	3.89322	3.9426	3.8721	4.85873	4.28137	4.94399	3.96835	3.75206			IMP3
IMMT	5.38081	5.46405	5.47471	5.38613	5.00035	5.34776	5.65624	5.86092	5.74021			IMP4
IMP3	4.96423	5.0649	5.08807	5.56299	5.49689	5.62745	5.42416	5.02148	4.71178			IMPA2
IMP4	5.20436	5.13542	5.17966	5.59072	5.44735	5.56789	5.30101	5.2253	4.82633			IMPDH2
IMPA2	3.24714	3.34473	3.23865	2.576	2.84076	2.50569	3.92234	3.5326	3.09949			INCENP
IMPDH2	5.94153	5.96092	6.09072	7.41666	7.34034	7.37024	7.36661	7.34918	7.08564			ING3
INCENP	2.44253	2.46124	2.41949	1.9383	1.72197	1.89227	3.44887	3.48804	3.39391			INHBA
ING3	2.28298	2.45846	2.47095	2.9414	2.82328	2.75312	2.2202	2.24866	2.29745			INHBE
INHBA	2.57994	2.5603	2.63429	2.77073	2.72155	2.78613	0.348223	0.31461	0.359724			INPP4B
INHBE	4.70342	4.73073	4.82	0.3446	0.319013	0.313707	3.47034	3.28307	3.0375			INPP5F
INPP4B	1.46705	1.50175	1.5489	2.66447	2.5796	2.5054	1.25596	1.11595	1.3005			INSIG1
INPP5F	2.42007	2.52	2.53561	4.72447	4.64754	4.63754	2.47736	2.5044	2.58234			IP6K1
INSIG1	5.60673	5.64869	5.69778	7.59341	7.5839	7.48235	7.35911	7.38533	7.34431			IP6K2
IP6K1	2.9734	3.03387	3.04949	4.27916	4.42521	4.3578	3.66371	3.42541	3.01982			IPO4
IP6K2	4.55499	4.42919	4.56887	4.42734	4.47377	4.51317	5.00338	4.80284	4.79435			IPO7
IPO4	4.26869	4.32323	4.05916	5.09195	5.13801	3.37789	3.70968	4.08077	3.5266			IRAK1
IPO7	5.97704	5.99	6.05545	4.32244	4.11513	4.09855	5.7415	6.0012	6.06239			IRAK2
IRAK1	6.4582	6.55851	6.50679	5.16295	5.44125	5.29819	7.71896	7.29576	7.07071			IRAK4
IRAK2	1.80566	1.70392	1.7003	3.37572	3.4221	3.4491	4.2971	4.23762	3.96863			IRF1
IRAK4	2.36702	2.47551	2.91751	2.40433	2.49947	2.44479	2.58151	2.69085	3.14705			IRF2
IRF1	4.70485	4.66934	4.72447	3.31701	3.28883	3.40862	3.48252	3.41957	3.25979			IRF5
IRF2	3.88036	3.88708	3.96365	4.20381	3.82112	4.08616	3.38595	3.67728	3.59259			IRF7
IRF5	1.55932	1.38088	1.19855	1.13382	1.02959	1.2102	1.81337	1.94882	1.72883			IRF9
IRF7	3.97335	3.907	4.09384	3.38144	3.41442	3.50835	2.18178	2.00909	2.15867			IRS1
IRF9	2.77544	4.38771	3.31993	2.88753	2.84321	2.0621	1.45102	1.60457	1.70543			IRS2
IRS1	2.67109	2.7273	2.74379	2.18053	2.04965	2.1974	3.22165	3.29979	3.23018			ISCA1
IRS2	2.23703	2.24141	2.21117	3.44824	3.46674	3.44848	2.74558	2.69045	2.82398			ISCU
ISCA1	4.70198	4.83316	4.75519	4.36197	4.20424	4.34267	4.23783	4.37655	4.29124			ISG15
ISCU	6.26364	6.26847	6.32398	6.25643	6.31196	6.31934	6.95054	6.89932	6.77845			ISG20
ISG15	8.06879	8.09268	8.06167	3.61592	4.30255	3.81636	4.41881	3.65568	3.43471			ISG20L2
ISG20	2.01405	1.76203	1.69911	3.71957	3.62439	3.91457	0.206557	0.37724	0.246443			ISOC1
ISG20L2	4.55648	4.56747	4.59978	4.76498	4.56939	4.70173	3.25182	3.37094	3.31246			ITGA2
ISOC1	3.82672	3.97854	3.98258	3.61314	3.73567	3.62108	3.78016	3.66045	3.76002			ITGA4
ITGA2	5.49992	5.43978	5.49671	2.93933	2.82959	2.7804	3.32676	3.46999	3.58674			ITGA5
ITGA4	3.92554	3.9338	3.97253	2.55199	2.6032	2.53473	1.36633	1.38079	1.39206			ITGA6
ITGA5	5.63302	5.60445	5.61469	5.6411	5.5898	5.70184	6.97794	6.95022	6.67423			ITGA7
ITGA6	5.66209	5.68204	5.71956	6.11965	5.98582	5.99511	0.343564	0.363407	0.436376			ITGAE
ITGA7	0.177784	0.221852	0.167543	1.05265	1.29745	1.13879	4.74411	4.28181	3.9915			ITGAV
ITGAE	0.964203	0.736368	0.86246	1.13326	1.53182	1.27931	1.53896	1.25905	1.24587			ITGB1
ITGAV	4.64987	4.65293	4.67614	4.99316	5.18962	4.92886	4.04215	3.88838	4.1299			ITGB1BP1
ITGB1	7.87269	7.96731	7.97162	7.75023	7.60664	7.62726	7.4113	7.58177	7.63207			ITGB3
ITGB1BP1	3.17723	3.23977	3.36164	4.28156	4.50318	4.39921	5.60099	5.2745	4.96329			ITGB5
ITGB3	1.50615	1.56927	1.4878	5.90303	5.88596	5.88025	5.12292	5.06988	4.71655			ITGB8
ITGB5	6.28296	6.37193	6.39489	4.73548	4.87174	4.84372	6.27288	6.04839	5.78008			ITGBL1
ITGB8	3.97422	3.95504	3.91069	5.09418	5.17498	4.95834	1.18371	1.21025	1.44889			ITPA
ITGBL1	2.2289	2.37024	2.55149	0	0	0.0333856	3.85985	3.75697	3.72048			ITPK1
ITPA	3.65058	3.65191	3.5023	5.25309	6.00046	5.62032	4.37165	3.56956	3.30006			ITPR2
ITPK1	3.6397	3.87727	3.782	5.40349	5.22032	5.41607	4.54788	4.35732	4.17495			ITSN1
ITPR2	2.4141	2.43347	2.46643	1.46731	1.39123	1.34904	1.53064	1.66698	1.64289			JAG1
ITSN1	3.72959	3.79525	3.86315	2.90011	2.55052	2.98307	3.22673	3.68148	3.60257			JAK1
JAG1	4.33313	4.41296	4.42793	3.30336	3.3076	3.30593	1.51956	1.43759	1.42273			JAK2
JAK1	5.46275	5.49053	5.55897	4.79767	4.54149	4.6022	5.4062	5.64283	5.63995			JAM3
JAK2	1.55958	1.55252	1.64153	2.36732	2.25118	2.21035	2.18318	2.28584	2.31589			JMJD6
JAM3	4.74312	4.76683	4.74495	4.33561	4.35741	4.24719	3.55186	3.41369	3.49793			JPT1
JMJD6	4.62624	4.39598	4.08644	4.00455	4.16551	4.09233	4.35561	4.21041	4.27361			JUN
JPT1	5.14716	5.25183	5.18786	3.87907	4.25946	3.96533	4.58613	4.10244	3.75025			JUNB
JUN	5.73866	5.7878	5.82553	4.36958	4.38906	4.3961	5.88589	5.8793	5.56183			KAT2A
JUNB	5.02964	4.92539	4.90655	4.92602	4.72854	4.98341	5.09119	5.32456	4.95938			KATNA1
KAT2A	5.38357	5.34734	5.36472	4.99458	4.95978	5.04561	4.59345	4.48202	4.32519			KATNB1
KATNA1	2.2696	2.50979	2.32541	2.8711	2.69395	2.92783	3.40751	3.43138	3.38196			KAZN
KATNB1	4.01546	4.15757	4.057	3.71339	3.63698	3.80477	4.3564	4.20719	4.16514			KCND1
KAZN	2.72605	2.71121	2.7694	2.60289	2.5917	2.67305	2.73716	2.86465	2.72491			KCNJ2
KCND1	1.41575	1.2904	1.34234	1.64539	1.53651	1.59113	0.677407	0.77892	0.562121			KCNK15
KCNJ2	1.38484	1.39492	1.29635	0.314553	0.196835	0.218136	2.27021	2.33372	2.25195			KCNMA1
KCNK15	0.0426247	0.034079	0	1.7489	1.67295	1.64149	1.45045	1.40483	1.41777			KCNN4
KCNMA1	4.374	4.38174	4.37815	3.54787	3.77225	3.52326	4.83369	4.70134	4.62671			KDELR3
KCNN4	2.19341	2.17658	2.10034	6.62305	6.92259	6.80372	5.03741	4.60741	4.20754			KDM3A
KDELR3	4.44798	4.58352	4.5435	4.78625	4.24617	4.62891	5.88444	6.17842	6.01821			KDM4B
KDM3A	2.79383	2.89024	2.9613	3.40375	3.27802	3.34533	3.3179	3.25137	3.17112			KDM6B
KDM4B	2.71935	2.63312	2.72721	2.42526	2.51888	2.61118	2.66763	2.35338	2.10519			KHSRP
KDM6B	2.46318	2.37352	2.24353	2.28737	2.16551	2.16232	1.68076	1.85627	1.91165			KIF11
KHSRP	6.36752	6.31109	6.36237	6.03795	5.87643	6.10906	6.35646	6.45001	6.15457			KIF13B
KIF11	2.98202	2.92302	3.03987	0.720893	0.651119	0.642567	3.0183	3.10628	3.33078			KIF18B
KIF13B	1.49548	1.57129	1.43576	1.98658	2.16793	2.19654	2.93072	2.73072	2.61211			KIF1B
KIF18B	1.914	2.02602	2.01451	0.691956	0.732096	0.815482	2.57782	2.70578	2.48359			KIF20A
KIF1B	2.88303	2.87869	2.9189	2.31208	2.4007	2.19719	2.72341	2.73191	2.63966			KIF20B
KIF20A	2.85076	2.80648	2.92532	0.899504	0.576121	0.817635	3.8732	4.24486	4.01361			KIF22
KIF20B	1.70689	1.67818	1.76552	1.57748	1.29767	1.53617	2.27194	2.63057	2.97051			KIF23
KIF22	3.08597	3.28924	3.32209	2.33414	2.30385	2.44714	5.09182	4.80323	4.35624			KIF2C
KIF23	2.90644	2.84778	2.79538	0.852405	0.90346	0.835453	3.90056	3.98268	4.13175			KIF3B
KIF2C	2.50861	2.50326	2.48334	0.765447	0.596777	0.675328	4.13318	4.07913	3.86476			KIF3C
KIF3B	3.81319	3.83848	3.82768	4.276	4.30298	4.32042	4.59504	4.64103	4.43394			KIF4A
KIF3C	2.48719	2.68837	2.45732	3.93127	3.8865	3.97544	4.79146	4.78608	4.73452			KIF5A
KIF4A	2.05459	2.1412	2.17297	0.318172	0.25343	0.367558	3.15159	3.09853	2.9465			KIF5B
KIF5A	0.130595	0.0311947	0.0245892	1.42217	1.40331	1.56943	2.23733	2.39555	2.09222			KIF5C
KIF5B	4.70907	4.73023	4.75031	4.65512	4.59628	4.53433	4.85319	4.88234	5.10653			KIFAP3
KIF5C	1.12454	1.13344	1.05128	2.51759	2.38871	2.40477	2.87368	2.9922	2.9552			KIFC3
KIFAP3	3.35958	3.34731	3.26843	4.20041	4.35508	4.18918	3.31686	3.04023	3.01678			KLC1
KIFC3	4.77962	4.8405	4.84641	5.84424	6.06482	5.9842	5.48855	4.78507	4.53658			KLF10
KLC1	4.16791	4.13645	4.26273	5.1176	5.07716	5.07131	5.54056	5.5437	5.00188			KLF2
KLF10	4.2167	4.35718	4.1938	3.34068	3.10196	3.18109	3.61972	4.07826	4.08906			KLF4
KLF2	2.92871	2.95579	3.10786	2.89028	2.35731	2.80086	1.89549	2.13775	2.00706			KLF5
KLF4	3.89908	3.88987	4.0061	4.49904	4.3762	4.4544	2.51879	2.74002	2.60717			KLF6
KLF5	3.14437	3.04083	3.00863	1.67813	1.36045	1.40096	1.42945	1.74054	2.16965			KLF7
KLF6	3.49466	3.5134	3.56219	3.91076	3.70726	3.73448	3.70607	3.80794	3.99125			KLF9
KLF7	1.61864	1.48715	1.50614	1.34352	1.24449	1.33562	2.45539	2.74637	2.71787			KLHDC3
KLF9	3.60379	3.62322	3.63863	4.34243	4.40966	4.36373	2.01897	2.11599	2.00675			KLHL24
KLHDC3	4.63615	4.73237	4.66066	4.63494	4.98027	4.74752	3.86978	3.39016	3.3145			KMT2D
KLHL24	3.15328	3.1667	3.18831	2.50153	2.50369	2.39806	2.63065	2.66333	2.66645			KMT5A
KMT2D	2.35212	2.35579	2.25708	2.51249	2.40249	2.5384	1.45641	1.50459	1.49921			KNTC1
KMT5A	3.98229	4.0842	3.90798	3.67931	3.4796	3.89897	4.13749	3.94968	3.78182			KPNA2
KNTC1	1.42083	1.34397	1.48843	0.594086	0.778302	0.782992	1.81818	2.01204	2.01191			KPNB1
KPNA2	6.51607	6.53295	6.57207	5.41076	5.2462	5.30391	6.61537	6.65797	6.63087			KPTN
KPNB1	6.07955	6.09833	6.17597	5.6172	5.77223	5.94102	5.97341	5.99758	5.97032			KRT18
KPTN	2.61709	2.60069	2.56123	2.70131	3.2009	2.94368	2.92179	2.12251	1.78346			KRT8
KRT18	5.99907	6.04259	6.11033	5.3576	5.46293	5.40658	0.111579	0.0719864	0.106378			KYNU
KRT8	3.54395	3.6435	3.57994	4.04368	4.14507	4.18698	1.14834	0.712035	0.790408			LAMA1
KYNU	5.78503	5.73529	5.35252	0.0503289	0.0966721	0.0450934	5.38069	5.06466	5.3538			LAMB3
LAMA1	1.18352	1.31827	1.28164	0.272477	0.210954	0.229801	2.99561	2.90244	2.73643			LAMC1
LAMB3	1.76868	1.7387	1.9197	3.63941	3.81067	3.74662	4.26191	3.92528	3.61731			LAMP2
LAMC1	6.21152	6.27226	6.32822	6.36313	6.19903	6.27516	4.94338	5.07515	4.97289			LAMTOR5
LAMP2	7.20734	7.18841	7.31123	6.98266	6.89388	6.79105	6.23372	6.18473	6.29655			LAP3
LAMTOR5	6.03338	6.10791	6.16822	6.39388	6.94015	6.52259	8.03118	7.43243	7.08486			LARGE1
LAP3	5.4122	5.59938	5.58558	4.64842	4.80439	4.59707	5.75233	5.49116	5.31167			LAS1L
LARGE1	2.15289	2.10848	2.20459	4.06589	4.15881	4.09188	3.78131	3.60108	3.40172			LAT2
LAS1L	3.47824	3.48014	3.42438	3.37418	3.56792	3.55052	4.10817	3.8793	3.5996			LATS1
LAT2	0.169312	0.223941	0.402748	1.34327	1.42204	1.31992	1.73108	1.46045	1.24133			LATS2
LATS1	2.60722	2.64417	2.55139	1.91527	1.767	1.74467	1.59183	1.87974	2.09581			LBR
LATS2	2.3816	2.4048	2.43329	2.15251	2.10807	2.1198	1.64586	1.66487	1.69987			LCAT
LBR	3.46598	3.52679	3.51685	3.64248	3.8283	3.56373	3.50286	3.33906	3.47259			LCLAT1
LCAT	1.75195	1.9609	1.70648	2.60613	2.39114	2.29426	2.14091	2.32883	2.09598			LCP1
LCLAT1	2.60913	2.685	2.65869	2.68666	2.55453	2.56046	2.49383	2.74638	2.63074			LDHA
LCP1	4.17908	4.1544	4.30051	0.873175	0.719578	0.869851	2.69658	2.84442	2.731			LDHB
LDHA	8.08076	8.17469	8.27713	7.29319	7.38688	7.32433	8.49714	8.29982	8.3769			LDLR
LDHB	8.49295	8.47797	8.52994	7.91387	8.18948	8.0401	9.05025	8.75893	8.75751			LEF1
LDLR	6.33348	6.32065	6.28679	6.32768	6.11431	6.33979	5.25374	5.31477	4.97113			LEPR
LEF1	4.19868	4.21017	4.28599	4.54979	3.82373	4.22915	2.22879	2.91991	2.98277			LFNG
LEPR	0.750517	1.18804	0.930792	1.61112	1.6747	1.51573	2.27647	2.31355	2.40361			LGALS1
LFNG	1.70045	1.68206	1.76564	0.508007	0.846869	0.6537	2.74206	2.10553	1.71563			LGALS3BP
LGALS1	7.10449	7.07024	7.10631	9.70487	10.2734	9.93562	10.7532	10.0839	9.90531			LGMN
LGALS3BP	9.95623	9.9657	9.93393	9.47144	9.30788	9.49779	7.74083	7.81206	7.48846			LIF
LGMN	3.87983	3.74156	3.88344	4.27011	4.04882	4.16739	4.4823	4.45137	4.29998			LIG1
LIF	3.0911	3.04134	3.17584	4.89993	4.99074	4.99929	5.22247	5.02278	4.56334			LIG3
LIG1	2.2204	2.24225	2.23681	1.83729	2.09373	1.78454	2.80144	2.45367	2.12604			LITAF
LIG3	2.58633	2.56639	2.58095	2.88379	2.74438	2.93204	2.08133	2.13441	1.90615			LLGL1
LITAF	6.13701	6.12053	5.97859	5.3911	5.63398	5.54783	5.59128	5.35382	5.10325			LMAN1
LLGL1	3.22073	3.27737	3.06693	3.51447	3.58653	3.60124	5.06107	4.85068	4.70245			LMNB1
LMAN1	6.11851	6.11279	6.18163	5.0419	5.08949	4.85394	5.43182	5.43787	5.46977			LONP1
LMNB1	3.20566	3.25805	3.34005	1.66169	1.71523	1.7389	3.60554	3.61072	3.4478			LONP2
LONP1	6.47901	6.50581	6.49647	6.96872	7.07514	7.13029	7.25571	6.90118	6.63508			LOX
LONP2	3.43504	3.46425	3.58787	3.59285	3.44608	3.49148	3.32388	3.4025	3.46097			LOXL1
LOX	5.46748	5.5393	5.56277	0.197708	0.209387	0.271074	4.52101	4.72461	4.80359			LOXL2
LOXL1	5.44957	5.45639	5.50503	0.0454052	0.035134	0.124128	5.29776	5.3452	5.04214			LPAR1
LOXL2	6.42916	6.36909	6.47719	4.37211	4.21254	4.35638	6.39618	6.50875	6.30149			LPAR6
LPAR1	2.22617	2.22962	2.25515	5.00751	4.68021	4.82195	4.00883	4.2847	4.31987			LPIN1
LPAR6	2.06089	2.05137	2.12664	1.56837	1.76942	1.61413	0.146392	0.0999294	0.121859			LPIN2
LPIN1	3.80769	3.75158	3.82761	4.50972	4.49618	4.44115	4.64415	4.5884	4.45725			LRIG1
LPIN2	3.4312	3.4381	3.53732	3.05447	3.15942	3.05562	3.69234	3.54117	3.46979			LRP1
LRIG1	1.69535	1.63825	1.6524	2.96776	2.89598	3.08396	3.65229	3.69232	3.4617			LRPPRC
LRP1	3.88129	3.89641	3.92033	3.07293	3.00802	3.10862	5.40762	5.33674	5.1077			LSM1
LRPPRC	5.1535	5.15528	5.17978	4.40764	4.41244	4.32168	5.02553	4.96612	5.02131			LSM2
LSM1	5.02237	5.03196	5.15983	4.82827	4.83509	4.68208	5.0406	4.98092	4.74242			LSM4
LSM2	5.39567	5.52099	5.4884	5.15185	4.97039	5.13011	4.56798	4.69201	4.73833			LSM7
LSM4	4.83343	4.82311	4.95303	4.52191	5.17358	4.88687	6.3536	5.46266	5.14758			LTA4H
LSM7	4.99022	5.00785	4.97818	4.95429	5.9092	5.46417	5.87218	4.80378	4.8183			LTBP1
LTA4H	4.88032	4.91826	5.02376	4.90038	4.75108	4.72514	3.99814	4.18338	3.96605			LTBP2
LTBP1	3.33995	3.33262	3.32429	3.41583	3.22507	3.30067	5.46991	5.65681	5.60125			LTBR
LTBP2	2.16954	2.18096	2.13688	2.33624	2.24864	2.29763	2.46844	2.36425	2.22709			LUC7L3
LTBR	3.95879	3.90341	4.15442	6.52636	6.30113	6.49159	4.27804	4.29866	4.13726			LUM
LUC7L3	4.88283	4.68542	4.60922	4.32276	4.36167	4.66092	4.02974	3.79555	4.35764			LXN
LUM	7.25908	7.27866	7.32667	3.90426	3.86463	3.70228	3.32829	3.49827	3.61778			LY6E
LXN	2.06605	2.23032	2.14198	0	0	0	2.80079	2.93767	3.14649			LY96
LY6E	8.31804	8.27515	8.23914	7.54886	7.50481	7.62625	6.61412	6.58264	6.32339			LYAR
LY96	3.92943	3.74096	3.98379	2.15469	2.24197	1.9122	5.76619	5.77784	6.02676			LYN
LYAR	4.94933	5.02617	5.07539	3.64956	3.38757	3.62946	3.87367	4.20318	4.00574			LYSMD2
LYN	3.13226	3.4295	3.19059	0.35159	0.259614	0.564789	1.40162	1.37114	1.51183			M6PR
LYSMD2	2.75113	2.7111	2.79538	3.10276	3.3819	3.20089	3.10272	2.75113	2.65835			MAD2L1
M6PR	6.40757	6.37825	6.47725	6.61591	6.59885	6.80359	6.54019	6.49004	6.28437			MAFF
MAD2L1	1.83344	1.93252	1.9823	0.565725	0.632961	0.579987	3.25521	2.97554	3.04879			MAGI2
MAFF	3.45405	3.59155	3.55859	5.47049	5.69606	5.65986	4.13568	3.8286	3.43296			MAML1
MAGI2	1.38991	1.41712	1.39402	2.53043	2.32828	2.38875	1.16718	1.465	1.28924			MAML2
MAML1	3.94247	3.9675	3.89567	3.21957	3.15944	3.21886	2.65559	2.67321	2.57631			MAN1A1
MAML2	2.3328	2.32752	2.2379	1.33728	1.02646	1.1642	1.43931	1.66052	1.84099			MAP1B
MAN1A1	2.61343	2.80199	2.7247	0.922059	1.00342	0.927488	4.86741	4.85187	5.11963			MAP1S
MAP1B	4.24933	4.23007	4.2255	3.60348	3.35268	3.47246	4.77057	5.03102	5.24474			MAP2K3
MAP1S	4.07365	4.12321	4.04294	3.34792	3.01221	3.28047	3.92972	4.12883	3.91699			MAP2K5
MAP2K3	4.6306	4.65892	4.49686	4.63019	4.57504	4.59399	5.05555	5.00381	4.94115			MAP3K1
MAP2K5	3.80402	3.59221	3.79299	3.86639	3.72925	3.73144	4.26453	4.26574	4.29602			MAP3K11
MAP3K1	1.60667	1.56956	1.60229	2.10918	2.19644	2.02679	0.493007	0.489195	0.527906			MAP3K20
MAP3K11	4.04595	4.04575	3.91734	6.36825	6.47554	6.46931	4.37196	4.12661	4.0373			MAP3K6
MAP3K20	3.51758	3.48752	3.59901	2.24636	2.22308	2.22344	4.82977	4.90677	4.93059			MAP3K7
MAP3K6	1.291	1.45977	1.34523	2.00793	1.99519	2.11614	3.80688	3.64662	3.45341			MAPK1
MAP3K7	3.55975	3.57171	3.72695	4.11477	3.8222	3.95023	4.07851	4.3254	4.41666			MAPK12
MAPK1	3.23614	3.2468	3.27633	3.8005	3.80756	3.69118	3.95214	3.89688	3.94679			MAPK14
MAPK12	3.38297	3.42618	3.37215	4.34413	4.50948	4.49062	3.45109	2.95476	2.79022			MAPK8
MAPK14	3.20092	3.21542	3.36731	3.09164	3.67431	3.1786	3.43098	2.98005	2.79599			MAPK8IP2
MAPK8	3.40299	3.41376	3.35413	1.89639	1.98376	1.72351	2.23882	2.26787	2.56212			MAPK9
MAPK8IP2	1.71144	1.57559	1.77731	2.63996	2.63405	2.69015	2.07211	1.84251	1.68059			MAPKAP1
MAPK9	4.66631	4.78178	4.7761	3.54847	3.35772	3.49267	3.80992	3.93934	4.06409			MAPKAPK2
MAPKAP1	5.43454	5.38568	5.49716	5.50908	5.43023	5.50288	6.04605	6.01953	5.95186			MAPKAPK3
MAPKAPK2	4.95818	4.95565	4.97847	5.3424	5.45979	5.3679	5.5795	5.43625	5.37541			MAPRE1
MAPKAPK3	4.53833	4.54989	4.57926	4.57832	4.32785	4.60945	6.33963	6.50956	6.17016			MAPRE3
MAPRE1	5.28185	5.38289	5.36571	5.33357	5.49832	5.34273	5.87368	5.61283	5.63509			MAPT
MAPRE3	4.3127	4.38039	4.42902	4.71467	4.56468	4.64818	4.29771	4.45218	4.42543			MARCKS
MAPT	1.81519	1.8036	1.89903	1.68624	1.6113	1.59986	0.371754	0.459255	0.286578			MARK2
MARCKS	4.3949	4.31029	4.4098	4.04814	4.18448	3.9979	4.3144	4.18757	4.17732			MARK4
MARK2	4.12295	4.04362	4.02442	4.10935	3.89652	4.1352	3.19703	3.37755	3.36059			MAST2
MARK4	2.9562	3.18951	3.06705	3.39792	3.27138	3.53729	3.63475	3.59958	3.56718			MAST3
MAST2	4.34031	4.30734	4.32243	4.21221	4.09748	4.25385	4.60311	4.59336	4.36972			MATN2
MAST3	2.2975	2.30707	2.28653	1.26119	1.23999	1.26824	1.66808	1.80388	1.85706			MCCC2
MATN2	0.621531	0.526869	0.375596	4.06251	4.2262	4.06682	3.42061	3.18929	3.18347			MCEE
MATR3	5.1465	5.01119	4.94099	3.97096	4.34561	4.64795	4.03844	5.40426	4.46789			MCL1
MATR3	5.56522	5.72818	5.83226	6.12829	6.02848	5.90488	5.41298	3.61102	5.34578			MCM2
MCCC2	4.04681	4.09539	4.06486	3.40466	3.13117	3.27586	3.73429	4.1398	4.10909			MCM3
MCEE	1.93474	1.7173	1.67954	1.54129	2.23116	1.58935	3.50719	3.36376	3.05665			MCM4
MCL1	5.87203	5.91601	6.03335	6.41378	6.42381	6.29033	5.8938	5.86609	5.72434			MCM5
MCM2	4.45114	4.57345	4.61565	3.0021	3.00207	3.01597	5.04972	4.83756	4.68929			MCM6
MCM3	4.84849	4.9386	4.9796	4.12563	4.16192	4.12526	5.32713	5.25901	5.12356			MCM7
MCM4	4.32769	4.37196	4.49639	2.64602	2.52193	2.62851	5.04903	5.17042	5.02992			MDH1
MCM5	3.29362	3.37923	3.381	2.67635	2.56135	2.70434	5.19277	5.12563	4.84014			MDH2
MCM6	3.65209	3.7082	3.6895	2.81638	2.92523	2.87578	4.73147	4.54331	4.63361			MDK
MCM7	5.11819	5.15231	5.1874	4.92782	5.13828	5.02776	5.86216	5.60482	5.31843			MDM2
MDH1	5.91884	5.94287	5.86658	6.10606	6.5824	6.31708	7.33624	6.86413	7.04197			ME1
MDH2	7.61351	7.61617	7.65041	7.36031	7.0865	7.36862	6.98045	7.14001	6.94162			MED13L
MDK	7.69464	7.70831	7.69505	8.60154	8.45108	8.71766	4.25047	4.42902	4.299			MED24
MDM2	3.78918	3.9586	3.84311	2.99839	2.96739	2.9214	2.98091	2.8396	2.99471			MEF2A
ME1	5.65392	5.61278	5.67858	3.24659	3.20343	3.1806	0	0.0330557	0.0270564			MEF2C
MED13L	2.8724	2.62959	2.66545	2.81701	2.07098	2.04649	1.88433	2.49194	2.03731			MEF2D
MED24	3.99498	4.0005	4.07934	4.14594	4.05574	4.29281	5.12966	4.99232	4.82833			MEIS2
MEF2A	3.56392	3.41301	3.39654	4.33422	4.04842	4.17528	3.61856	3.89029	4.08785			MELK
MEF2C	1.3589	1.43268	1.18116	3.04717	2.82098	2.97482	0.734458	1.16565	1.26449			MET
MEF2D	3.69311	3.77957	3.48062	3.34852	3.13932	3.26213	3.67009	3.87123	3.8747			METAP1
MEIS2	1.92247	2.04374	2.07789	3.09842	2.8295	2.93645	3.30878	3.36957	3.24216			METTL3
MELK	3.44351	3.58431	3.55497	1.17156	1.01799	1.18502	4.58434	4.55666	4.57496			MFN2
MET	4.75724	4.84753	4.8818	3.56773	3.43037	3.46577	4.86034	4.99529	5.07692			MFSD6
METAP1	4.04526	4.20635	4.03603	3.63008	3.62859	3.48699	4.11687	4.10689	4.19759			MGAT1
METTL3	4.5066	4.68685	4.63023	4.8306	4.79996	4.76778	3.88781	3.82142	3.78023			MGLL
MFN2	4.74694	4.78766	4.81748	4.59678	4.74799	4.74411	5.28273	5.00082	4.76857			MGP
MFSD6	2.10333	2.03513	2.08532	3.57153	3.2277	3.37608	2.96182	3.29048	3.45936			MGST1
MGAT1	5.13856	4.7804	4.9389	4.19259	4.72352	4.40861	5.11908	4.5096	4.47448			MGST3
MGLL	1.52376	1.4456	1.84626	4.89496	4.77681	4.89017	5.60652	5.63519	5.21801			MICB
MGP	3.92958	4.06542	3.97242	2.90056	2.8083	2.81796	0.394854	0.373149	0.500118			MID1
MGST1	9.10161	9.12786	9.09949	2.73203	2.40502	2.62531	8.9636	9.3593	9.7681			MID1IP1
MGST3	5.84332	5.88827	6.05516	5.83361	5.55543	5.76618	7.07332	7.27237	6.6822			MIF
MICB	2.49315	2.44069	2.46168	1.82554	1.7915	1.89965	2.39595	2.47116	2.20628			MINDY1
MID1	2.48782	2.52	2.53718	1.87693	1.77289	1.74623	2.58258	2.83556	2.72742			MIOS
MID1IP1	4.29814	4.46888	4.33451	4.37842	4.55795	4.6185	5.47375	5.31748	5.20293			MKI67
MIF	7.22367	7.26403	7.32341	8.402	8.77901	8.49209	8.49038	7.92139	7.7642			MKNK1
MINDY1	2.4598	2.80229	2.85664	4.04701	3.84699	3.92859	2.71184	2.64977	2.69955			MKNK2
MIOS	4.41668	4.43738	4.46115	3.36752	3.41188	3.36203	3.34392	3.21124	3.35037			MLF1
MKI67	2.11404	2.18994	2.12414	0.359761	0.194695	0.308629	2.97069	3.35638	3.41164			MLH1
MKNK1	3.12692	3.04331	3.0359	3.19649	2.97892	3.04714	2.737	2.96533	2.79804			MLLT10
MKNK2	6.10575	6.21166	6.10014	5.91845	5.97744	6.03988	5.98232	5.73829	5.29502			MLLT11
MLF1	2.93734	3.10331	2.92938	2.66712	2.73199	2.44577	2.98384	2.79189	3.00534			MLPH
MLH1	3.13121	3.27269	3.18025	3.89617	3.91182	3.8636	4.55864	4.54993	4.53797			MMD
MLLT10	2.95919	3.06471	2.94779	3.17549	2.92197	3.15182	2.90863	3.3503	3.40535			MMP11
MLLT11	5.14596	5.12933	5.20482	1.17985	1.22344	1.44695	4.31105	4.28888	4.14079			MMP14
MLPH	4.18079	3.77604	4.39154	3.96377	4.30328	4.44262	6.6591	6.65152	6.20558			MMP16
MMD	4.29681	4.26257	4.39388	1.85539	2.00163	1.7832	4.01406	3.88681	4.0572			MMP2
MMP11	0.51998	0.39424	0.708409	2.52638	2.64434	2.44601	1.59754	1.16303	1.09332			MMS22L
MMP14	7.98683	7.98153	8.03989	5.71734	5.61759	5.8061	7.69633	7.67151	7.28283			MNAT1
MMP16	1.36727	1.38377	1.43472	3.31379	3.39883	3.23567	1.36161	1.35169	1.47818			MOCS2
MMP2	9.00784	8.99891	9.03598	9.73595	9.41024	9.67881	9.79722	10.0379	9.93709			MON2
MMS22L	1.38299	1.19663	1.15874	0.377477	0.424121	0.338726	1.79048	1.62724	1.71839			MOV10
MNAT1	3.4495	3.40162	3.5821	3.14076	2.86218	3.14692	3.17705	3.4883	3.31313			MPC1
MOCS2	4.71705	4.68702	4.64049	4.69602	4.47565	4.62445	4.77065	4.80848	4.9872			MPC2
MON2	1.8438	2.23178	2.00455	2.464	2.27575	2.46575	2.34976	2.313	2.3954			MPG
MOV10	4.20761	4.22041	4.23825	3.709	3.58009	3.74845	4.46761	4.4693	3.98953			MPHOSPH10
MPC1	4.23237	4.49747	4.47533	3.65006	3.58779	3.66571	4.69089	4.43956	4.76116			MPP2
MPC2	3.50528	3.43404	3.69789	3.92538	3.92436	4.15926	6.00885	5.93818	5.59989			MRAS
MPG	4.7838	5.04049	4.90328	4.52153	4.6882	4.68762	5.44658	5.1725	4.64871			MRE11
MPHOSPH10	4.3375	4.44407	4.42531	4.17734	3.77384	4.08046	4.04032	4.47156	4.40333			MREG
MPP2	1.08623	1.15694	1.03548	0.756203	0.98756	0.916818	2.25886	1.78994	1.80927			MRPL11
MRAS	2.95882	3.00721	3.12264	4.29096	4.18982	4.28923	3.97654	4.14376	3.93337			MRPL15
MRE11	2.10451	2.26687	2.27962	1.05105	0.81555	0.747845	1.68243	1.83109	1.85206			MRPL23
MREG	1.83549	1.82416	1.99023	3.12287	3.52304	3.09598	2.68821	2.17784	2.08496			MRPL34
MRPL11	4.35038	4.3764	4.24765	5.14413	5.66872	5.31782	5.78644	5.54976	5.34393			MRPL35
MRPL15	4.91194	5.04655	5.0655	4.53693	4.85331	4.58385	5.75495	5.47009	5.08887			MRPL40
MRPL23	5.14635	5.17954	5.19844	6.32266	6.43137	6.44872	6.13795	5.47777	5.53137			MRPL9
MRPL34	5.36573	5.24821	5.36418	5.4959	5.68368	5.67876	6.39226	6.00213	5.47819			MRPS11
MRPL35	3.7795	3.86534	3.64508	3.55665	3.4807	3.51244	4.00076	3.81631	3.67067			MRPS12
MRPL40	4.05999	4.15854	4.26916	5.19795	5.03843	5.18965	4.56027	4.62986	4.43673			MRPS15
MRPL9	5.3103	5.2929	5.41795	5.80429	5.8048	5.82605	6.09165	5.97193	5.83127			MRPS18B
MRPS11	4.14029	4.25676	4.06845	4.11153	3.64042	3.91574	3.98893	4.23879	4.26374			MRPS22
MRPS12	5.202	5.16943	5.14537	3.95352	4.60853	4.23267	5.51991	4.61042	4.30945			MRPS30
MRPS15	5.99096	5.99656	6.08464	5.92458	6.03815	6.0933	6.48127	6.37451	6.19793			MRPS31
MRPS18B	4.89972	4.82979	4.97339	5.28153	5.26235	5.27554	4.5784	4.51797	4.27588			MRTO4
MRPS22	5.3694	5.19935	5.42453	5.32371	5.05237	5.16433	4.82824	5.16642	5.10128			MSC
MRPS30	5.114	5.16262	5.20703	4.45161	4.20235	4.31292	4.52603	4.75947	4.70907			MSH2
MRPS31	2.95946	2.80369	2.97643	3.05627	2.93382	3.03822	3.58263	3.75308	3.97773			MSRA
MRTO4	3.78403	3.80475	3.96953	4.21795	4.12549	4.24917	4.73829	4.62227	4.16247			MSX1
MSC	6.72473	6.6887	6.72333	0	0.0196962	0.0197859	5.06894	4.94446	4.60136			MT1E
MSH2	3.23378	3.21904	3.25418	3.08478	3.21093	3.02787	3.55858	3.47702	3.55587			MT2A
MSRA	2.86583	2.88889	2.83762	3.79983	3.92501	3.91206	4.27794	4.1249	3.94704			MTA1
MSX1	4.43147	4.28992	4.44618	2.52823	1.99115	2.30895	2.63355	2.60488	2.44988			MTF2
MT1E	0	0.108896	0	3.80386	3.90606	4.11133	8.121	7.98117	7.86778			MTHFD1
MT2A	8.46198	8.44567	8.43924	9.83293	9.49494	9.89873	10.8034	11.2636	10.872			MTHFD2
MTA1	5.81561	5.7698	5.83593	5.65588	5.22276	5.56528	4.77187	5.19616	4.96349			MTHFD2L
MTF2	1.61357	1.82886	1.78451	1.82229	1.83209	1.72432	0.86875	0.949219	0.9077			MTHFR
MTHFD1	4.68803	4.72969	4.837	4.92277	4.97398	4.95588	5.99444	5.8327	5.56992			MTMR10
MTHFD2	6.53816	6.60134	6.69128	6.23286	6.49034	6.15898	6.09686	5.89769	5.81723			MTOR
MTHFD2L	2.34037	2.33353	2.30792	1.74169	1.66674	1.61184	2.5186	2.73578	3.16166			MTREX
MTHFR	1.86403	2.08354	1.70056	2.67515	2.92713	2.89596	2.50533	2.26152	2.18618			MTRF1
MTMR10	2.99532	3.09995	3.114	3.37368	3.12318	3.26714	2.57299	2.67299	2.78603			MTRR
MTOR	3.4918	3.57317	3.63484	3.24435	3.18741	3.28612	3.43888	3.39528	3.23386			MTX2
MTREX	4.30076	4.40448	4.38204	3.87562	3.76753	3.71633	3.91038	3.89761	3.87976			MVB12A
MTRF1	1.99543	2.28553	2.28886	2.28424	2.16337	2.4034	2.82883	2.93834	3.18338			MVP
MTRR	3.65668	3.66658	3.6704	3.96536	3.65383	3.7565	3.89641	4.05581	4.13198			MX1
MTX2	4.23723	4.21642	4.33284	4.20935	4.34031	4.03678	4.79013	4.47999	4.4539			MX2
MVB12A	4.53526	4.46293	4.67712	4.58128	4.63446	4.80165	4.60788	4.35137	4.16565			MXD1
MVP	5.46427	5.48155	5.39511	4.88219	5.09103	5.01623	7.16081	6.73323	6.53455			MXD3
MX1	6.09103	6.13848	6.12232	2.05765	1.98398	2.0834	0.662078	0.553148	0.485986			MXD4
MX2	5.60683	5.62695	5.66079	0.636016	0.50017	0.700108	1.50202	1.69838	1.51676			MXI1
MXD1	2.89861	2.89344	2.87582	1.35648	1.29498	1.33739	1.37742	1.64124	1.78545			MYBBP1A
MXD3	1.7038	1.80793	1.57106	0.924095	1.21929	1.24278	3.03109	2.75013	2.47095			MYBL1
MXD4	4.43414	4.455	4.38439	3.2271	3.30764	3.24255	4.21721	4.15791	3.82709			MYBL2
MXI1	4.3331	4.46441	4.65201	5.29428	5.03102	5.16954	3.48995	3.77348	3.74155			MYC
MYBBP1A	3.39815	3.45365	3.39501	4.39661	4.30771	4.47893	3.88373	3.88139	3.70358			MYD88
MYBL1	2.18969	2.1672	2.30942	0.401932	0.393325	0.306202	1.97077	2.02176	2.58121			MYH10
MYBL2	4.20385	4.29571	4.1492	1.06242	0.885683	1.12775	4.16354	4.43038	4.41609			MYH9
MYC	5.15207	5.2539	5.33184	4.20992	3.84404	4.12386	4.93641	5.3841	5.29536			MYL6B
MYD88	3.34479	3.56108	3.67763	4.17342	3.64512	4.04015	4.02224	4.42797	4.26829			MYLK
MYH10	2.7936	2.91418	2.91046	4.43025	4.11666	4.32192	0.0602522	0.0734611	0.0665246			MYO1C
MYH9	6.12917	6.13794	6.17418	6.18499	5.98012	6.19115	6.9785	7.08547	6.87763			MYO1E
MYL6B	4.10597	4.24772	4.19846	5.8442	6.28191	6.08613	5.78717	5.12832	4.73794			MYO9B
MYLK	4.43677	4.56676	4.59773	1.48473	1.33212	1.47449	4.1773	4.28648	4.14264			MYOF
MYO1C	5.45494	5.44845	5.51375	5.31334	5.22639	5.35834	5.85327	5.85008	5.47841			NAA11
MYO1E	1.84119	1.79539	1.89668	2.43663	2.34097	2.3164	3.91131	4.0291	3.78716			NAA38
MYO9B	3.71535	3.75703	3.81664	3.45888	3.38315	3.59916	4.234	4.29527	3.98372			NAB2
MYOF	5.18627	5.16871	5.27056	4.07489	3.89516	4.12514	5.85578	6.01123	5.89503			NABP1
NAA11	2.65559	2.90946	2.80191	2.21968	2.06724	2.1648	0	0.0158629	0			NADSYN1
NAA38	3.62092	3.19302	3.48336	4.86498	5.29314	4.95974	5.80269	5.16672	5.00587			NAGK
NAB2	3.01187	2.92241	2.95795	4.37391	4.72905	4.63689	4.32074	3.88919	3.63408			NAMPT
NABP1	3.09686	3.31273	3.47687	2.29202	2.38009	2.22647	3.0775	3.13326	3.5241			NAP1L1
NADSYN1	4.31779	4.31207	4.32115	4.13343	4.18899	4.21494	4.34375	4.29084	4.02207			NAPA
NAGK	3.647	3.78862	3.95071	4.73222	5.21093	5.07785	6.07645	5.15279	4.9742			NAPG
NAMPT	6.5622	6.5595	6.66134	6.0117	5.82782	5.88597	7.86956	8.07712	8.08179			NASP
NAP1L1	7.5236	6.95431	7.67964	7.12315	6.45784	6.77559	6.30967	6.96098	7.41976			NAT1
NAPA	6.40038	6.34944	6.39024	6.05979	5.90221	6.04448	6.75345	6.94806	6.59811			NAV2
NAPG	3.11653	3.06452	3.15464	2.82723	2.74969	2.68131	2.77236	2.8199	2.91278			NBL1
NASP	5.62895	5.44439	5.70471	3.86744	3.81075	4.11197	5.55014	5.62009	5.08548			NBN
NAT1	1.90588	2.01222	1.99183	1.07298	1.0998	1.17717	1.74202	1.67863	1.91145			NCAM1
NAV2	1.33305	1.25701	1.20832	0.715726	0.71192	0.69441	2.28428	2.50017	2.56422			NCAPD2
NBL1	3.68712	3.69679	3.67911	2.79683	3.16647	3.00417	3.57942	3.08648	2.58749			NCAPH
NBN	3.64694	3.68133	3.7072	2.83279	2.85292	2.72815	3.88331	3.79314	3.9326			NCAPH2
NCAM1	2.51587	2.48094	2.91935	3.2808	3.22013	3.44471	2.82948	2.58861	2.60886			NCBP1
NCAPD2	3.42754	3.48071	3.51761	3.37925	3.27867	3.37313	4.6463	4.57917	4.46229			NCBP2
NCAPH	2.42258	2.5887	2.75189	0.849726	0.913997	0.770134	3.70586	3.88722	3.77528			NCK1
NCAPH2	3.23329	3.31387	3.16753	4.34217	4.77171	4.52132	4.91188	4.25219	4.04344			NCK2
NCBP1	3.8032	3.83829	3.87318	3.55702	3.52078	3.41957	3.47896	3.55	3.46808			NCL
NCBP2	6.10285	6.18828	6.24342	5.81506	5.76336	5.75191	5.51623	5.40652	5.39832			NCOA3
NCK1	5.11347	5.11966	5.17251	3.90397	3.61037	3.66538	3.65317	3.97382	3.82859			NCOA7
NCK2	5.19552	5.17014	5.2492	5.8481	5.65424	5.76139	3.7987	4.10066	4.08337			NCOR2
NCL	7.28968	7.40024	7.35445	7.2439	7.03981	7.32914	7.01044	7.10038	7.03028			NCS1
NCOA3	3.21866	3.06815	3.19192	3.576	3.45193	3.3862	2.87333	3.02563	3.10835			NCSTN
NCOA7	4.33038	4.53417	4.51389	2.96339	2.90081	2.84788	2.45398	2.53324	2.71461			NDC80
NCOR2	5.46046	5.49924	5.36052	4.46767	4.05341	4.51059	4.4556	4.73195	4.67692			NDRG1
NCS1	4.26195	4.29568	4.27096	3.33122	3.56427	3.49853	5.57264	5.16207	4.95477			NDRG2
NCSTN	6.53458	6.5998	6.56935	6.70894	6.32664	6.62308	5.34821	5.65229	5.66601			NDST1
NDC80	1.86918	1.94996	2.07583	0.406085	0.318632	0.432317	3.68982	3.66726	3.69027			NDST2
NDRG1	5.75058	5.77131	5.79921	6.60474	6.5289	6.63314	6.05882	6.03738	5.72371			NDUFA1
NDRG2	1.38663	0.825962	0.777904	2.63751	2.31708	2.66839	1.67902	1.54673	1.72315			NDUFA2
NDST1	4.83153	4.83995	4.83469	3.92746	3.97416	3.92	4.0973	3.96828	3.90788			NDUFA3
NDST2	2.05278	2.86572	2.65048	2.56957	2.51694	2.75477	2.16364	1.7532	2.02931			NDUFA4
NDUFA1	4.95861	4.81529	4.95207	4.51905	5.6377	4.95356	5.97817	5.21508	5.19036			NDUFA5
NDUFA2	4.36876	4.31678	4.34943	5.01415	5.81556	5.21326	6.01803	5.11431	5.17984			NDUFA6
NDUFA3	4.31452	4.11319	4.0858	4.24684	4.42065	4.61114	5.18484	4.87636	5.22902			NDUFA7
NDUFA4	6.12991	6.23511	6.19453	5.79905	6.41977	5.8534	5.98069	5.39887	5.56184			NDUFA8
NDUFA5	5.08126	4.89017	4.96086	4.71183	4.7841	4.52569	5.82765	5.60752	5.70014			NDUFA9
NDUFA6	5.19523	5.35825	5.45469	5.50445	5.22292	5.36178	5.74432	5.96339	5.82081			NDUFAB1
NDUFA7	5.1323	5.10256	5.00926	5.10138	5.0811	5.22738	5.70909	5.32531	5.18499			NDUFAF4
NDUFA8	5.02522	5.03251	5.04317	4.81577	5.45315	5.11726	6.37353	5.56438	5.22372			NDUFB1
NDUFA9	3.21748	3.18787	3.26966	2.33748	2.59102	2.35686	3.36648	2.94574	2.85361			NDUFB2
NDUFAB1	5.21219	5.18255	5.22614	5.31917	5.90368	5.44808	6.12725	5.26828	4.9586			NDUFB3
NDUFAF4	3.58078	3.63844	3.76015	2.33809	2.45249	2.14732	3.76237	3.53933	3.67352			NDUFB4
NDUFB1	3.93587	3.75049	3.82033	4.00705	4.58884	4.36507	5.12348	4.78409	4.75653			NDUFB5
NDUFB2	5.67204	5.94276	5.84025	6.36951	7.11384	6.52249	7.48432	6.64774	6.30222			NDUFB6
NDUFB3	4.53391	4.53876	4.55534	4.26985	4.98193	4.45365	5.65324	5.12851	4.84177			NDUFB7
NDUFB4	6.49502	6.45387	6.49611	5.62475	5.90542	5.79647	6.691	6.41201	6.25755			NDUFB8
NDUFB5	4.80124	5.2285	5.23572	4.92191	5.19365	5.02836	5.91784	5.5105	5.12641			NDUFC1
NDUFB6	3.37198	3.35163	3.39572	4.16524	4.98957	4.18068	5.38857	4.68492	4.75506			NDUFC2
NDUFB7	6.71218	6.65034	6.64397	6.62252	6.74646	6.80279	7.22661	6.90467	6.74366			NDUFS1
NDUFB8	5.66139	5.44853	5.70369	6.11817	6.58064	6.61558	6.67562	6.10104	5.89192			NDUFS2
NDUFC1	3.6052	3.64985	3.83193	4.46113	5.37874	4.69849	4.95377	3.99844	3.93153			NDUFS3
NDUFC2	4.00837	4.06552	4.0525	5.30542	5.66226	5.44904	4.26623	3.87973	3.68086			NDUFS4
NDUFS1	2.97457	3.11051	3.0916	3.07939	3.42369	2.95055	3.57824	3.4414	3.30826			NDUFS6
NDUFS2	4.89906	4.90534	4.90307	5.81707	6.0449	5.99551	6.14903	5.84256	5.54237			NDUFS7
NDUFS3	5.15713	5.12691	5.21104	4.85666	5.56255	5.11284	6.27491	5.39804	5.57657			NDUFS8
NDUFS4	4.86252	5.01425	5.02792	5.0561	5.52569	5.27996	5.87291	5.23725	5.01013			NDUFV1
NDUFS6	5.70856	5.74576	5.80796	6.07398	6.00744	6.2219	5.97698	5.95459	5.54061			NDUFV2
NDUFS7	4.28643	4.41431	4.23234	4.84868	5.19411	4.96688	6.28912	5.61339	5.80604			NEDD4L
NDUFS8	6.01997	5.98492	6.09389	6.4296	6.65247	6.65495	7.74181	7.51261	7.14577			NEK2
NDUFV1	4.94232	4.94504	4.92151	6.24533	6.63768	6.44428	7.05264	6.46525	6.34624			NEK7
NDUFV2	6.08262	6.06349	6.16643	5.45078	5.55005	5.40943	6.53597	6.5248	6.4939			NELFB
NEDD4L	3.82656	3.75316	3.76555	2.94826	2.91269	3.18573	3.22354	3.4403	3.58296			NELFCD
NEK2	2.18415	2.32568	2.25945	0.304198	0.302773	0.297331	3.17419	3.31537	3.11513			NELFE
NEK7	3.50413	3.57937	3.50937	3.62364	3.71071	3.55807	2.56228	2.6056	2.69579			NET1
NELFB	4.41784	4.50326	4.47174	4.85818	4.94735	4.97344	5.31087	5.0174	4.89331			NF1
NELFCD	4.77535	4.80072	4.90923	5.55696	5.49009	5.53834	5.13359	5.13608	5.00672			NF2
NELFE	5.42964	5.3826	5.45543	5.8454	5.80585	5.91816	5.01537	5.03399	4.75934			NFAT5
NET1	2.19465	2.3043	2.19379	2.01439	1.87994	1.96243	3.0961	3.3373	3.29042			NFE2L2
NF1	2.97976	2.94588	2.93147	1.76795	1.73197	1.65478	2.30886	2.51707	2.60095			NFIB
NF2	3.00867	3.09891	3.04811	3.39142	3.40325	3.53306	3.30866	3.23204	2.9946			NFIL3
NFAT5	2.85308	2.8742	2.81758	2.20171	2.3169	2.28421	1.84251	2.17576	2.58352			NFKB1
NFE2L2	6.69348	6.67836	6.78593	6.17972	5.84814	6.01214	5.16573	5.42494	5.50541			NFKB2
NFIB	2.01892	2.11325	2.03139	2.7023	2.7227	2.66442	1.551	1.64057	1.58082			NFKBIA
NFIL3	3.73361	3.65563	3.75704	4.30027	4.13077	4.18279	4.06533	4.10476	4.06886			NFKBIB
NFKB1	3.40134	3.36056	3.48183	4.61997	4.52487	4.60062	3.78617	3.8304	3.70227			NFKBIE
NFKB2	4.12369	4.15628	4.08445	4.25334	4.33713	4.29551	4.78835	4.60848	4.35909			NFKBIZ
NFKBIA	5.03312	5.06778	5.09298	5.09366	4.72306	5.04273	5.59549	5.78284	5.3963			NFS1
NFKBIB	4.89439	4.83042	4.92459	3.8291	3.84901	4.01579	4.04384	3.89234	3.59789			NFX1
NFKBIE	2.95786	2.94241	2.87306	3.97385	4.22499	4.07592	2.4207	2.18194	1.99456			NFYA
NFKBIZ	0.817066	0.71045	0.868842	2.977	2.97892	2.89675	3.44294	3.36939	3.59557			NFYB
NFS1	4.0063	3.86872	3.99971	4.53874	4.49484	4.51603	4.88793	4.77976	4.46727			NFYC
NFX1	3.99138	3.99595	4.06121	4.61404	4.35602	4.53278	3.65242	4.05301	3.92673			NHP2
NFYA	4.33903	4.42015	4.43344	3.55334	3.52756	3.46914	2.26197	2.32004	2.29736			NID2
NFYB	4.50851	4.54705	4.466	2.97031	3.10477	3.12823	3.36239	3.20612	3.36523			NIN
NFYC	5.17499	5.129	5.18946	4.88707	4.28347	4.69745	4.85954	5.31485	5.26955			NINJ1
NHP2	7.41373	7.42266	7.39427	7.26495	7.30381	7.3665	6.99943	6.82859	6.51471			NIP7
NID2	2.69209	2.69594	2.727	2.56749	2.30657	2.46598	2.61275	2.84151	2.77945			NIPBL
NIN	2.75312	2.64245	2.67771	2.542	2.33829	2.43937	2.07591	2.26049	2.50925			NKX6-1
NINJ1	6.20055	6.18108	6.26356	5.65455	5.30862	5.64022	5.83216	6.09209	5.70582			NLRC5
NIP7	4.11408	4.09133	4.01236	4.26035	4.5897	4.33821	3.73347	3.37335	3.43706			NME1
NIPBL	3.21281	3.21877	3.23022	2.82926	2.56064	2.66395	2.14086	2.34443	2.43506			NME3
NKX6-1	1.75345	1.38936	1.60185	0.386484	0.478334	0.413199	1.11643	1.29718	1.18059			NME4
NLRC5	2.06552	1.72112	1.83173	1.08182	1.23042	1.21919	2.36316	2.03596	1.86658			NMI
NME1	6.51787	6.4413	6.68685	6.66482	7.01575	6.85145	6.95813	6.33713	6.10995			NMT1
NME3	0.424958	0.405184	0.482133	4.56231	5.76299	5.03081	3.59386	2.12258	1.65869			NNMT
NME4	5.89381	5.80734	5.94973	5.34814	5.12524	5.28067	5.67267	5.92055	5.9187			NNT
NMI	4.44256	4.44254	4.53651	3.80782	3.34998	3.60428	3.38078	3.71889	3.74804			NOC4L
NMT1	5.072	5.08059	5.10494	4.90736	4.81667	4.89774	5.12608	5.15794	4.98119			NOCT
NNMT	6.08031	6.13748	6.17894	1.44496	1.92838	1.54954	3.70148	3.14511	3.1965			NOD1
NNT	4.34557	4.30579	4.43443	3.70341	3.97174	3.65718	3.42379	3.3721	3.34904			NOL8
NOC4L	3.57962	3.63917	3.70155	3.56863	3.25359	3.59214	4.41035	4.52441	4.49			NOLC1
NOCT	1.88054	1.84876	2.13441	1.75497	1.76097	1.95064	1.57537	1.38208	1.48681			NOP14
NOD1	1.97928	1.94659	1.85921	1.78462	1.83115	1.81314	1.17785	0.980475	0.989072			NOP16
NOL8	3.66778	3.65679	3.84383	3.41508	2.99878	3.30691	3.18987	3.5977	3.68256			NOP2
NOLC1	5.61123	5.61101	5.6244	4.89162	4.70493	4.81078	5.09303	5.24931	5.20297			NOP56
NOP14	5.07122	4.98439	4.93936	4.35852	4.07149	4.26364	4.49699	4.70254	4.7044			NOTCH1
NOP16	6.06303	6.12225	6.15984	5.70295	5.67566	5.78597	5.0185	5.09594	4.95211			NOTCH2
NOP2	5.52536	5.54273	5.65006	5.22859	5.05993	5.26725	4.58674	4.28029	4.23804			NPC1
NOP56	4.9622	5.00316	5.09973	6.16015	6.131	6.24435	4.44352	4.19949	4.03162			NPHP1
NOTCH1	2.95387	3.04532	2.9749	2.66072	2.60536	2.68247	1.41037	1.39102	1.34589			NPM1
NOTCH2	3.89255	3.94814	3.98611	3.17948	2.91245	3.0596	4.82	5.04641	4.92538			NPR2
NPC1	5.33239	5.36212	5.40059	4.9406	4.99175	4.90759	7.35059	7.24403	7.19681			NPTXR
NPHP1	1.46313	1.46126	1.35531	1.95373	2.0782	1.97514	2.42186	2.6106	2.09595			NQO1
NPM1	8.74316	8.82175	8.92795	8.87897	8.64207	8.85943	9.41316	9.46723	9.12951			NQO2
NPR2	0.294314	0.520202	0.374612	3.82126	3.85516	3.86966	3.85263	3.67012	3.37762			NR1D2
NPTXR	3.40991	3.43157	3.46311	3.32073	3.27804	3.30425	6.36458	6.21555	6.01989			NR3C1
NQO1	8.72711	8.66692	8.75102	7.17455	7.68246	7.3081	6.02746	5.7325	5.50387			NR4A1
NQO2	4.63191	4.42808	4.60968	2.85978	2.67182	2.85312	2.95398	3.01509	3.1181			NR4A2
NR1D2	4.35391	4.46384	4.39045	3.70275	3.81526	3.61275	3.68458	3.66041	4.01201			NRIP1
NR3C1	4.02566	4.0491	4.09351	3.60084	3.55427	3.62654	3.48129	3.50923	3.55993			NRP1
NR4A1	1.8038	1.61186	1.87304	4.61796	4.46429	4.5747	1.74614	1.97336	1.73257			NSD2
NR4A2	0.811397	0.74322	0.885398	4.43031	4.06064	4.32248	1.43363	1.41081	1.6478			NSDHL
NRIP1	2.14359	2.27247	2.25642	2.37048	2.39294	2.27628	2.32061	2.25962	2.38298			NT5C
NRP1	4.83484	4.91018	4.91264	4.87828	4.71411	4.79928	5.96501	5.98023	5.87579			NT5C3A
NSD2	4.06065	3.71517	4.12601	3.22068	2.85522	3.2586	4.80556	4.75935	4.40789			NT5E
NSDHL	4.05294	4.21445	4.21001	5.19631	5.14366	5.297	5.20204	5.09827	4.93548			NTHL1
NT5C	4.30762	4.39902	4.46729	5.21554	5.56057	5.50673	4.12699	3.65607	3.57457			NTM
NT5C3A	4.2913	4.28862	4.3077	3.9345	3.98421	3.8737	3.19819	3.24863	3.51588			NUB1
NT5E	2.17631	2.0062	2.16052	5.61307	5.39823	5.44728	7.86782	8.22993	8.20063			NUDT11
NTHL1	3.3893	3.28701	3.28626	3.8533	4.03536	3.95059	3.25616	2.64973	2.46539			NUDT15
NTM	2.3784	2.49484	2.28419	5.48285	5.02579	5.20806	0	0.0144496	0.0417827			NUDT19
NUB1	4.96793	4.99844	5.00213	4.88893	4.77217	4.88712	5.16169	5.28334	5.3171			NUDT21
NUDT11	3.28297	3.3754	3.22232	1.38335	1.56717	1.4044	1.59968	1.33956	1.49642			NUDT9
NUDT15	3.08596	3.10103	3.24913	3.05789	3.04	2.78424	3.27528	3.34551	3.13339			NUFIP1
NUDT19	3.71543	3.6838	3.64	2.31172	2.38525	2.32527	2.79443	2.70313	2.74749			NUMA1
NUDT21	4.04297	4.10925	4.09918	4.61527	4.64969	4.57046	4.89265	4.88215	4.78764			NUMB
NUDT9	4.5007	4.56245	4.60502	4.31176	4.22251	4.34708	4.60904	4.50391	4.58775			NUP107
NUFIP1	1.86938	1.92444	1.98239	2.35282	2.16374	2.3641	2.23542	2.53964	2.35998			NUP153
NUMA1	4.56704	4.67124	4.58683	5.3099	5.01971	5.23637	4.43059	4.47321	4.22435			NUP205
NUMB	3.58682	3.61617	3.66057	3.53748	3.22766	3.35921	5.27978	5.47915	5.40718			NUP50
NUP107	2.65685	2.78319	2.67818	2.68515	2.64616	2.51698	3.12445	3.18604	3.04837			NUP58
NUP153	4.19764	4.26741	4.25726	3.49888	3.16736	3.31502	2.64779	2.93947	2.82239			NUP93
NUP205	4.10539	4.22839	4.2674	3.44813	3.38687	3.40587	4.05085	4.09081	3.96898			NUP98
NUP50	3.57721	3.62746	3.6588	3.5409	3.4226	3.47409	3.45437	3.56246	3.3924			NUPR1
NUP58	3.41487	3.48769	3.41678	3.23789	3.14542	3.2318	3.0866	3.12016	3.17836			NUSAP1
NUP93	3.72753	3.77814	3.82249	3.84245	3.84182	3.8534	4.83081	4.70268	4.54004			NXF1
NUP98	4.65432	4.59185	4.80127	3.64973	3.41858	3.55192	3.9853	4.07816	3.94469			NXT1
NUPR1	6.51711	6.75869	6.90134	6.13461	5.46087	6.01909	6.9051	7.26907	6.88751			OAS1
NUSAP1	3.17369	3.28313	3.27429	0.888262	0.451042	0.640129	4.2324	4.71485	4.79668			OAS3
NXF1	4.2483	4.27906	4.37092	4.84748	4.47141	4.78766	3.92817	4.36445	4.12171			OASL
NXT1	4.39074	4.46699	4.50326	4.47671	4.59219	4.53508	3.4743	3.34475	3.05336			OAT
OAS1	5.78025	5.78508	5.8218	3.48015	3.58044	3.6243	1.34106	1.26154	1.11116			OCEL1
OAS3	5.88318	5.8649	5.95654	3.00944	2.83448	2.91043	1.74111	1.85604	1.72804			OCRL
OASL	1.65736	1.70096	1.77595	0.653974	0.525175	0.731259	2.51905	2.44335	2.1272			ODC1
OAT	5.65556	5.67752	5.72048	4.61705	4.93167	4.60752	6.47205	6.13766	6.05502			ODF2
OCEL1	2.65302	2.59416	2.42151	3.0128	3.08318	3.24628	4.1991	4.10431	4.01291			OGDH
OCRL	4.24988	4.30711	4.37345	3.74816	3.63839	3.67183	3.32241	3.34789	3.44247			OGFR
ODC1	5.02361	5.03085	5.11221	5.74606	5.84619	5.72868	4.84933	4.74312	4.43515			OLFML3
ODF2	3.28727	3.26645	3.45206	3.19302	3.03776	3.33698	3.88297	3.85781	3.65187			OPA1
OGDH	5.85557	5.92475	5.87437	5.52066	5.27078	5.5781	5.46447	5.62031	5.48608			OPHN1
OGFR	4.70891	4.76132	4.64039	5.15342	5.39124	5.45997	5.03198	4.66551	4.2874			OPN3
OLFML3	1.10859	1.15683	1.29743	2.7213	2.57043	2.66006	5.62421	5.75881	5.56252			ORC2
OPA1	4.03406	4.08439	4.09816	2.9717	2.81914	2.78165	4.0143	4.02694	4.16544			ORC5
OPHN1	1.16453	1.2222	1.25255	2.67876	2.75428	2.68574	1.22735	1.22605	1.21876			ORC6
OPN3	5.61427	5.69559	5.70114	5.61875	5.58748	5.47416	3.06268	3.04169	2.84928			OSGIN1
ORC2	2.53095	2.51325	2.70279	2.44781	2.43957	2.3083	2.46013	2.47289	2.48087			OSMR
ORC5	3.72666	3.80289	3.90122	3.50473	3.29939	3.31992	3.66589	3.68825	3.8066			OSTC
ORC6	2.79721	2.8872	2.98195	0.923802	1.00403	1.18387	3.8437	3.76283	3.69933			OXA1L
OSGIN1	6.06326	6.11726	6.0903	4.00024	3.86578	4.03976	4.10559	3.86158	3.74715			OXSR1
OSMR	6.51419	6.55887	6.60626	4.42996	4.21715	4.28983	4.36471	4.5844	4.52328			P2RX4
OSTC	5.80013	5.82972	5.82173	5.79946	6.12573	5.74025	6.62974	6.07001	6.07337			P2RX7
OXA1L	5.71029	5.43873	5.4785	5.93781	5.44002	5.75581	5.07316	5.63992	5.49369			P3H1
OXSR1	3.03755	3.05096	3.10271	3.42674	3.26802	3.3498	3.65623	3.62625	3.46748			P4HA1
P2RX4	3.32805	3.31768	3.30937	3.62911	3.49966	3.67239	4.66454	4.59075	4.32626			P4HA2
P2RX7	2.04209	2.09353	2.19216	3.27289	3.12945	3.22522	2.08179	2.2299	2.09102			PA2G4
P3H1	6.43941	6.53716	6.55466	5.41857	5.3173	5.43325	5.2423	5.21266	5.10183			PABPC1
P4HA1	5.37832	5.41501	5.43866	5.18988	5.0518	5.07815	4.85691	5.01671	5.09818			PABPC4
P4HA2	4.69701	4.7156	4.73974	5.94562	6.14513	5.82873	6.50158	6.04057	5.78224			PAFAH1B1
PA2G4	6.27784	6.25101	6.3435	6.50348	6.03284	6.35603	5.81799	6.24322	5.91972			PAICS
PABPC1	9.1613	9.17222	9.08798	8.83387	8.26757	8.69766	8.52123	9.02512	9.2834			PAIP1
PABPC4	6.2121	6.22285	6.17303	6.08067	6.06015	6.10564	7.01025	6.97299	6.81891			PAK4
PAFAH1B1	3.95331	4.01787	4.04321	4.19852	4.47324	4.21221	4.459	4.15045	4.20039			PALLD
PAICS	5.62593	5.83266	5.75948	4.33518	4.05266	4.27549	5.63214	5.8773	5.71054			PAM
PAIP1	6.13174	6.20016	6.17475	5.47237	5.32186	5.35319	5.14788	5.32879	5.35886			PAN2
PAK4	4.91496	4.9965	4.90037	3.49429	3.38731	3.73827	4.56745	4.54596	4.32931			PANX1
PALLD	5.31223	5.49249	5.22426	3.51101	3.44209	3.30989	3.69713	3.82522	3.92772			PAPSS2
PAM	6.83657	6.86433	6.96682	7.41418	7.35246	7.34038	6.28048	6.23387	6.15335			PARN
PAN2	2.61817	2.65143	2.79962	4.17882	4.22677	4.3069	3.04167	3.06812	2.88141			PARP12
PANX1	3.8316	3.84644	3.87473	2.52172	2.73801	2.45672	2.80428	2.63359	2.65448			PARP14
PAPSS2	0.0187495	0	0	5.97014	6.10892	5.94364	3.18148	3.00827	3.07675			PARP2
PARN	3.75677	3.80887	3.86753	3.97524	3.69569	3.74485	4.4395	4.46731	4.35349			PARP9
PARP12	4.5204	4.54805	4.54464	3.55971	3.299	3.58608	2.73191	2.74418	2.68657			PAX3
PARP14	4.99622	5.02063	5.08733	2.8378	2.57151	2.67456	2.34426	2.53745	2.54474			PBK
PARP2	3.72201	3.68086	3.87325	2.86936	2.64409	2.69447	3.55129	3.59997	3.56862			PC
PARP9	5.71317	5.75776	5.84452	3.10595	2.93291	3.12917	2.87686	3.1382	2.9977			PCBD1
PAX3	2.05405	2.09351	1.95246	0.812191	1.08415	0.874326	1.52729	1.49362	1.39443			PCBP1
PBK	2.67841	2.71455	2.80315	0.340761	0.584515	0.445398	4.39644	3.9703	3.96098			PCDH7
PC	2.66734	2.68531	2.70645	4.33854	4.56982	4.48268	4.14798	3.71897	3.66554			PCGF5
PCBD1	3.42768	3.49487	3.35543	4.17391	4.16309	4.43756	5.51503	5.59937	5.23262			PCM1
PCBP1	6.79874	6.80513	6.83632	7.45606	7.52531	7.51082	7.68203	7.49226	7.18968			PCNA
PCDH7	3.06682	3.0616	3.10659	2.89242	2.83964	2.96957	2.68599	2.78197	2.78519			PCNT
PCGF5	3.30227	3.37519	3.35084	2.41369	2.66798	2.34323	3.22931	3.05249	3.36966			PCOLCE
PCM1	4.0087	4.03407	4.0733	3.8101	3.58619	3.59929	3.51938	3.77485	3.88751			PCOLCE2
PCNA	6.40164	6.47385	6.5076	5.00286	5.22239	5.01145	5.90683	5.50892	5.62288			PDAP1
PCNT	2.41116	2.45773	2.41863	1.77724	1.78581	1.82209	2.29705	2.25445	2.13363			PDCD1LG2
PCOLCE	7.94065	7.94083	7.99212	6.80639	6.52535	6.81795	6.56673	6.70445	6.43924			PDCD2L
PCOLCE2	2.7309	2.79664	2.89406	2.08426	2.3927	2.26079	3.9164	3.60277	3.19797			PDCD4
PDAP1	5.06731	5.18253	5.01522	5.68017	6.03335	6.06137	5.9779	5.40021	5.26064			PDE4B
PDCD1LG2	1.78625	1.63323	1.66482	0.411816	0.356826	0.485986	2.4948	2.77875	2.9128			PDE4DIP
PDCD2L	3.8076	3.70834	3.69447	2.90998	3.16724	3.05247	3.16585	2.74935	2.38764			PDGFA
PDCD4	3.85339	3.92513	3.96592	3.76762	3.68249	3.66792	3.41775	3.55359	3.33507			PDGFC
PDE4B	2.30719	2.22601	2.32974	1.51868	1.39527	1.46015	1.71567	1.77407	1.8766			PDGFRB
PDE4DIP	2.62644	2.68456	2.80812	5.10623	4.97398	5.1351	6.18034	6.28158	6.14081			PDHA1
PDGFA	4.10304	4.03409	4.07998	6.86998	6.79389	6.9059	2.40654	2.12805	2.1865			PDHB
PDGFC	2.63957	2.6352	2.79301	3.13424	3.03376	3.04101	3.6199	3.46798	3.57329			PDHX
PDGFRB	4.14637	4.22693	4.2642	1.32532	1.31457	1.20641	3.47357	3.34529	3.02217			PDIA5
PDHA1	5.01163	5.08666	5.17694	3.66406	3.41247	3.54354	5.07749	5.29292	5.07639			PDIA6
PDHB	3.98835	3.95024	3.98728	4.86499	5.17518	4.9044	5.78155	5.45733	5.21695			PDK2
PDHX	4.61311	4.62332	4.64208	3.74869	3.6873	3.71326	3.91316	3.86615	3.83848			PDK3
PDIA5	3.10287	3.13603	3.2205	3.28249	2.98434	3.32603	4.30714	4.55334	4.34326			PDLIM1
PDIA6	7.03449	7.03719	7.12586	8.49565	8.50436	8.4639	7.42175	7.37925	7.26946			PDLIM3
PDK2	3.85467	3.92129	3.9197	2.27033	2.1027	2.3933	3.3497	3.73525	3.40764			PDLIM4
PDK3	1.7285	1.7386	1.96608	0.870706	0.831619	0.909932	1.33528	1.58124	1.40985			PDLIM5
PDLIM1	6.16569	6.1466	6.16076	3.83902	3.51498	3.79679	6.26743	6.58268	6.37143			PDLIM7
PDLIM3	1.13923	1.31432	1.42787	3.23784	3.11729	3.01345	0.499299	0.163016	0.426881			PDP1
PDLIM4	4.92485	4.95009	4.95363	5.85368	5.92977	5.98836	0.135847	0.0893422	0.0650552			PDPN
PDLIM5	3.0323	3.13246	3.06858	3.14874	2.9912	3.22447	3.64205	3.77622	3.86554			PDS5B
PDLIM7	5.14454	5.1093	5.14134	3.30163	3.16422	3.41653	5.20182	5.3368	5.13043			PEBP1
PDP1	3.78722	3.81992	3.91161	2.92479	2.93394	2.65596	4.25117	4.35504	4.17745			PELI1
PDPN	1.59221	1.62886	1.61534	0.0728426	0.0515531	0.0291617	5.32829	5.68622	5.6536			PEMT
PDS5B	2.276	2.1786	2.12088	2.17783	1.91151	2.00442	1.31373	1.66068	1.58541			PER1
PEBP1	6.09264	6.08631	6.17772	6.93567	6.9509	6.98987	7.43506	7.35458	7.06352			PERP
PELI1	1.88612	2.05382	1.9285	2.79367	2.97334	2.8197	1.10895	1.03741	0.913762			PES1
PEMT	3.86675	3.8223	3.94111	4.83557	4.80557	4.97609	4.91353	4.84079	4.42899			PEX11A
PER1	1.32443	1.26414	1.32129	2.25339	2.33009	2.2625	1.7109	1.54156	1.49206			PEX11B
PERP	6.126	6.14519	6.18871	4.00992	4.13871	4.07184	4.16396	4.00835	3.97277			PEX13
PES1	4.77858	4.80077	4.79452	5.67089	5.80427	5.8319	6.0929	5.83071	5.56834			PEX14
PEX11A	1.45726	1.34051	1.56491	2.22914	2.35442	2.34608	2.21035	2.01719	1.96021			PEX2
PEX11B	2.91498	2.73267	2.86722	3.38463	3.7612	3.64554	4.08178	3.72683	3.4018			PEX5
PEX13	2.96455	3.04604	2.99335	2.47102	2.58159	2.52191	2.67356	2.75414	2.71436			PEX6
PEX14	3.50403	3.61578	3.48394	3.40938	3.3243	3.42876	3.57581	3.63864	3.45224			PFKFB3
PEX2	2.74202	2.75429	2.87275	3.44061	3.31467	3.27852	3.19515	3.03963	3.08433			PFKL
PEX5	3.9902	4.14703	4.11066	3.29451	3.57946	3.49682	3.9837	3.55362	3.39679			PFKM
PEX6	4.44861	4.55863	4.50224	3.16718	3.64731	3.42369	2.15192	1.89178	1.48122			PFKP
PFKFB3	3.09202	3.08192	3.09438	4.39347	4.64836	4.54112	3.34514	3.07137	2.90094			PFN1
PFKL	4.59972	4.71336	4.70937	4.75389	4.82655	4.80296	5.95017	5.67196	5.36891			PFN2
PFKM	4.69744	4.78548	4.76077	5.20664	5.47749	5.26609	5.54658	5.16902	4.70529			PGD
PFKP	5.89919	5.92143	5.96967	5.55418	5.48337	5.54387	6.38881	6.41145	6.06692			PGK1
PFN1	8.44008	8.48489	8.47831	8.91009	8.59276	8.94124	9.3881	9.63398	9.41349			PGM1
PFN2	7.36777	7.67286	7.80892	5.79683	5.87219	6.16463	7.25398	7.2786	7.01774			PGM2
PGD	8.26852	8.29909	8.35758	6.90422	6.73058	6.90081	7.74376	7.79112	7.47666			PGRMC1
PGK1	6.04265	6.0832	6.06786	5.13313	5.51628	5.2937	6.881	6.41974	6.24365			PGS1
PGM1	4.86212	4.90298	4.92967	5.70244	5.75403	5.73989	5.78272	5.63679	5.39162			PHB2
PGM2	3.4394	3.42731	3.56611	2.16124	2.19785	2.14223	2.94555	2.97874	2.78978			PHF3
PGRMC1	6.09996	6.17484	6.11289	5.78286	6.0071	5.76598	6.37227	6.10927	6.25339			PHF5A
PGS1	3.5078	3.60915	3.52142	4.53805	4.80834	4.66538	3.79058	3.36117	2.96988			PHF7
PHB2	7.65826	7.68508	7.72846	8.0253	7.90493	7.98909	7.41573	7.5293	7.51381			PHGDH
PHF3	3.9402	3.95655	3.87853	2.88192	2.57724	2.75252	2.14335	2.42525	2.71231			PHKG2
PHF5A	4.92464	4.84438	4.90485	4.89572	4.92572	4.97696	5.28482	5.19151	4.77899			PHLDA1
PHF7	1.26284	1.54267	1.56495	1.35639	1.45644	1.38705	1.37341	1.42528	1.09325			PHLDA2
PHGDH	7.35869	7.56035	7.58208	7.51401	7.83786	7.8268	8.23775	7.75782	7.18242			PHLDA3
PHKG2	2.53735	2.80676	2.48334	2.87721	3.01109	2.92429	3.4885	3.03547	2.65365			PHTF2
PHLDA1	6.42074	6.34435	5.98901	5.75628	5.97751	5.77094	5.57901	5.4835	6.03843			PHYH
PHLDA2	7.06453	7.01143	7.08772	5.55153	5.38861	5.73847	5.52497	5.70658	5.35712			PIAS2
PHLDA3	5.12083	5.12429	5.19025	6.87924	7.35957	7.15401	6.17872	5.50197	5.1334			PIAS3
PHTF2	4.37741	4.36928	4.31756	3.04377	2.96588	2.81227	2.63623	2.73445	3.15583			PICK1
PHYH	3.95781	3.97939	4.05476	3.07593	3.41165	3.29817	5.5879	5.44142	5.41131			PIDD1
PIAS2	2.16083	2.28145	2.30489	2.20625	2.18048	2.06657	1.88492	2.05008	1.96771			PIK3CD
PIAS3	3.76889	3.78329	3.90061	3.94819	3.31296	3.67751	4.21188	4.52113	4.28685			PIK3R3
PICK1	2.74089	2.84808	2.91655	1.52627	1.3573	1.43414	3.6474	3.46464	3.09999			PIKFYVE
PIDD1	2.50075	2.42727	2.42549	2.35081	2.50966	2.49945	2.84073	2.58232	2.32227			PIM1
PIK3CD	1.31461	1.30592	1.1724	1.57716	1.70493	1.65263	3.33093	2.98595	2.83984			PIN1
PIK3R3	2.27297	2.24283	2.37287	1.59216	1.78429	1.78913	2.10609	2.04903	1.8436			PINK1
PIKFYVE	2.58684	2.58585	2.63961	2.51786	2.47532	2.45197	2.25885	2.25929	2.21085			PITPNB
PIM1	3.17067	3.13747	3.14377	0.458688	0.683909	0.464241	2.21238	1.92269	1.70365			PITPNC1
PIN1	4.90434	4.85846	5.07239	5.18959	5.47767	5.40975	6.2003	5.84183	5.58704			PITX2
PINK1	4.15718	4.28151	4.24228	4.297	4.41047	4.46508	5.46733	5.13607	4.85145			PKD2
PITPNB	4.70847	4.76095	4.74848	4.94855	4.72577	4.68614	4.46443	4.63048	4.83188			PLA2G12A
PITPNC1	1.42505	1.39235	1.43258	4.09886	3.77053	3.96923	2.62889	2.72506	2.43427			PLA2G4A
PITX2	2.82244	2.77144	2.9988	0	0.0441969	0.031662	1.26631	1.59596	1.27761			PLAGL1
PKD2	3.42338	3.45266	3.48049	4.0014	4.10733	3.91732	3.34618	3.34527	3.36669			PLAT
PLA2G12A	2.52816	2.47385	2.49175	2.84057	2.95973	2.7593	2.48489	2.44932	2.31785			PLAU
PLA2G4A	2.33396	2.36391	2.32094	3.0683	3.19356	3.06064	2.55956	2.39747	2.48827			PLAUR
PLAGL1	4.12642	3.9735	4.08706	0.0161768	0.0164806	0	2.9732	3.33096	2.92815			PLCB1
PLAT	4.30687	4.26773	4.38743	7.18477	7.01084	7.2185	3.00955	2.87079	2.75246			PLCB4
PLAU	7.25869	7.29078	7.31162	0.3752	0.298898	0.520165	6.72511	6.55396	6.45727			PLCG1
PLAUR	4.72714	4.64741	4.66772	3.15606	2.98065	3.20822	6.37499	6.45902	6.34162			PLEC
PLCB1	2.57888	2.52532	2.55411	2.97163	2.74763	2.86758	1.36036	1.54327	1.5604			PLEKHG2
PLCB4	1.97068	1.89038	2.10622	1.17138	1.04664	1.07431	0.745223	0.796854	1.0968			PLK1
PLCG1	4.07297	3.90639	4.06254	4.85335	4.91511	4.87423	4.40703	4.23174	3.73461			PLK2
PLEC	5.28551	5.24747	5.2496	5.25727	5.22786	5.33343	4.35357	4.21866	3.93798			PLK3
PLEKHG2	1.96042	2.09755	1.97636	1.87524	1.50893	1.75164	2.33635	2.55835	2.6288			PLK4
PLK1	3.48419	3.50943	3.40663	1.2857	0.757772	0.951051	5.3457	5.61288	5.31874			PLOD1
PLK2	5.24067	5.25049	5.35911	5.64574	5.64925	5.5788	3.54441	3.5534	3.31869			PLOD2
PLK3	3.25367	3.21614	3.23413	2.41649	2.23309	2.3913	3.50671	3.23093	3.03115			PLOD3
PLK4	1.47128	1.30583	1.39337	0.309154	0.213187	0.322544	2.22402	2.46931	2.57966			PLPP1
PLOD1	6.37894	6.39685	6.43598	6.11652	6.09342	6.20754	7.04175	6.91979	6.61403			PLPP3
PLOD2	6.21396	6.17457	6.21778	5.24371	5.17783	5.14043	5.15809	5.15917	5.28641			PLSCR1
PLOD3	6.90091	6.92755	6.98222	8.49332	8.25156	8.44871	5.95029	6.02246	5.81103			PLXNB1
PLPP1	4.34502	4.26048	4.35911	4.33184	3.91633	4.22587	3.52386	3.84705	3.77129			PLXNB2
PLPP3	1.84156	1.81274	1.75527	3.07165	3.20413	3.10241	5.11094	4.86694	4.83594			PMAIP1
PLSCR1	6.59673	6.62871	6.73645	3.74231	4.18771	4.01369	4.09018	3.8613	3.84356			PMEPA1
PLXNB1	2.06649	2.06875	2.01213	3.78053	3.89089	3.84589	0.944643	0.729457	0.606933			PML
PLXNB2	6.01504	5.98077	6.08055	5.24162	5.05573	5.34045	5.25561	5.30058	5.36176			PMM1
PMAIP1	5.62752	5.75688	5.69406	4.81549	5.14227	4.75649	4.1074	3.93063	3.94894			PMP22
PMEPA1	3.70793	3.73516	3.71921	6.86727	6.83754	6.84125	1.59515	1.57545	1.47728			PMPCA
PML	5.21199	5.15882	5.14487	4.34799	3.9822	4.30168	4.17398	4.51392	4.39204			PMS2
PMM1	3.48445	3.67049	3.65855	4.1521	4.78049	4.51074	5.53121	4.75607	4.69109			PNN
PMP22	4.96597	4.95851	5.01826	7.632	7.38511	7.49313	5.66013	5.807	5.85567			PNO1
PMPCA	4.18794	4.19365	4.27277	4.66353	4.89812	4.80805	5.10596	4.86281	4.63176			PNP
PMS2	3.71755	3.81145	3.92148	3.15405	3.06298	3.2721	2.30238	2.39033	2.37028			PNPT1
PNN	4.74258	4.72838	4.58492	3.9561	3.78054	4.08308	3.86616	3.98768	4.1512			PNRC1
PNO1	4.19346	4.32124	4.25847	3.40069	3.83805	3.49237	3.94693	3.56291	3.57892			PODXL
PNP	4.59761	4.70196	4.70133	1.57462	1.69319	1.56252	4.14191	3.83327	3.66435			POLA1
PNPT1	4.16907	4.2432	4.2905	3.41717	3.33119	3.36927	3.09185	3.13339	3.2151			POLA2
PNRC1	4.17258	4.12188	4.10916	4.95349	4.85702	4.94572	4.8211	4.7772	4.88754			POLB
PODXL	2.56251	2.47922	2.59574	3.89427	3.76021	3.8011	2.20761	2.31776	2.43987			POLD1
POLA1	1.93135	2.03218	2.0627	1.5898	1.46003	1.64201	2.1526	2.15164	2.21372			POLD2
POLA2	2.09841	2.47872	2.26666	2.51207	2.32651	2.34626	2.89408	3.17804	3.13042			POLD3
POLB	4.10742	4.1764	4.39974	3.60635	3.68454	3.50745	3.49965	3.53546	3.21654			POLD4
POLD1	3.85792	3.8678	3.74804	2.70994	2.92497	2.8247	3.9207	3.42962	3.14801			POLE
POLD2	7.11131	7.09488	7.15598	7.05935	6.78431	7.081	6.95471	7.13702	6.86869			POLE3
POLD3	2.75211	2.74181	2.8074	2.66004	2.54597	2.71014	2.2235	2.64974	2.11526			POLE4
POLD4	4.51227	4.41525	4.37074	4.95635	5.28624	5.11125	6.07163	5.5346	5.3924			POLG2
POLE	2.10805	2.05762	2.05391	1.5951	1.62824	1.68124	2.5786	2.60372	2.34321			POLH
POLE3	5.07012	5.1506	5.04848	4.77872	4.61208	4.78782	4.91117	5.00293	5.12959			POLL
POLE4	3.75739	3.60282	3.62008	3.7088	4.25727	4.0605	4.92867	4.29693	3.95571			POLR1C
POLG2	2.59359	2.49633	2.64903	2.95143	3.20623	2.96803	1.94091	1.73688	1.62306			POLR1D
POLH	2.98642	3.02817	2.99965	1.86563	1.71393	1.75317	1.71105	1.85701	1.81828			POLR2A
POLL	2.70206	2.71838	2.53771	3.27807	3.60043	3.71632	3.34748	3.00349	2.80144			POLR2C
POLR1C	5.0829	5.01515	5.02666	4.0946	4.32737	4.1851	4.03331	3.65558	3.63189			POLR2D
POLR1D	6.23718	6.29027	6.24939	5.68073	5.71469	5.82943	5.10967	5.08369	5.13583			POLR2E
POLR2A	2.2955	2.40689	2.43281	2.7156	2.63678	2.64802	2.71243	2.50556	2.32293			POLR2F
POLR2C	4.76211	4.77539	4.87637	4.80162	4.9698	4.83918	5.27629	4.95095	4.7864			POLR2G
POLR2D	3.39527	3.33608	3.18875	3.27838	3.43366	3.37489	3.19422	3.04041	2.82819			POLR2H
POLR2E	4.85741	4.87591	4.95828	5.28315	5.21765	4.97847	6.28243	5.76969	5.64121			POLR2I
POLR2F	4.91166	4.75779	5.10586	6.03901	6.324	6.32935	5.40268	4.62786	4.4103			POLR2J
POLR2G	4.98585	5.03669	4.97011	5.76982	6.32099	5.99312	5.9491	5.1983	4.96564			POLR2K
POLR2H	4.94981	5.00611	5.03261	5.23117	5.13077	5.18165	4.66931	4.66245	4.67531			POLR3C
POLR2I	5.13436	5.10954	5.32842	4.5295	4.59511	4.71479	4.88525	4.60064	4.50131			POLR3G
POLR2J	6.45475	6.36549	6.25419	6.5856	6.3418	6.73055	5.96488	6.34041	6.27529			POLR3GL
POLR2K	5.60591	5.55214	5.6095	5.8455	5.52274	5.74846	5.49168	5.72278	6.05898			POM121
POLR3C	4.44507	4.50573	4.51496	4.96862	4.54142	4.80603	3.69272	4.01976	3.9924			POP4
POLR3G	2.42629	2.3046	2.52107	2.63336	2.41055	2.46005	2.91091	3.15672	3.30639			POP7
POLR3GL	3.2034	3.31816	3.25654	3.95308	3.80423	3.93069	3.90494	3.80471	3.94566			POR
POM121	4.70004	4.77854	4.73091	4.79631	4.36743	4.65757	3.64698	4.03437	4.09038			PPA1
POP4	4.34951	4.34117	4.40485	3.64974	3.47139	3.63784	4.08562	4.29323	4.2179			PPAN
POP7	4.88265	4.82243	4.84466	4.67817	4.72653	4.79335	5.30881	4.97997	4.76333			PPARA
POR	5.84203	5.91154	5.9372	5.35039	5.37706	5.43997	5.83786	5.74075	5.50142			PPARD
PPA1	6.62726	6.69808	6.76075	5.43387	5.49132	5.38484	6.1622	6.07316	5.96677			PPARG
PPAN	3.52043	3.73793	3.61931	4.07781	4.57583	4.09289	3.91863	4.34482	3.81488			PPARGC1A
PPARA	2.20452	2.26643	2.21585	2.1668	2.09141	2.12514	2.35592	2.48423	2.18022			PPAT
PPARD	3.4757	3.4074	3.40019	3.13673	2.96811	3.14945	3.13366	3.13584	3.15275			PPIA
PPARG	4.5097	4.42314	4.51444	2.89988	2.79139	2.97127	3.20364	3.1303	3.21446			PPIB
PPARGC1A	1.40928	1.8086	1.49449	0.0260748	0.0081871	0.0284121	2.37082	2.72192	2.98554			PPIF
PPAT	2.76551	2.95116	2.8615	2.4672	2.70893	2.41926	2.86397	2.71109	2.91139			PPM1A
PPIA	9.75461	9.89371	10.031	9.30491	9.35088	9.3993	9.59873	9.28496	8.88859			PPM1D
PPIB	8.35389	8.40137	8.42788	9.66134	9.82554	9.7819	8.9468	8.70166	8.39935			PPM1G
PPIF	5.46245	5.52012	5.58658	4.37593	4.4664	4.46994	6.44349	6.35576	6.1677			PPP1CA
PPM1A	3.13499	3.17949	3.14514	2.26351	2.40693	2.33987	2.72403	2.66982	2.88983			PPP1R15A
PPM1D	2.65247	2.65375	2.79445	2.30543	2.10544	2.24581	1.68254	1.75013	1.76338			PPP1R2
PPM1G	5.39581	5.50763	5.59453	6.40138	6.14895	6.40476	6.2017	6.30399	5.88004			PPP1R3C
PPP1CA	6.06446	6.12471	6.22075	6.71564	6.78837	6.83507	7.11699	6.99972	6.79851			PPP1R8
PPP1R15A	6.34511	6.40015	6.31056	6.70455	6.56063	6.80606	5.17069	5.24652	5.16772			PPP2R1B
PPP1R2	4.02758	4.03475	4.04555	3.38841	3.33041	3.3066	3.10969	3.26382	3.43673			PPP4R2
PPP1R3C	1.33732	1.1561	1.28741	1.69346	1.71767	1.61105	3.61076	3.47416	3.2147			PPRC1
PPP1R8	4.32869	4.51522	4.65171	4.69312	4.4344	4.65489	4.43005	4.52426	4.27941			PPT1
PPP2R1B	2.979	2.85259	3.01412	0.834257	0.785298	0.807141	1.9797	1.69384	1.55228			PRAF2
PPP4R2	3.16886	3.27428	3.22635	3.54538	3.74299	3.47074	3.61053	3.54678	3.67698			PRC1
PPRC1	3.80967	3.98569	3.78963	3.8703	3.47231	3.70876	3.93687	4.1283	4.19017			PRDM2
PPT1	6.58604	6.58818	6.68598	6.46358	6.3788	6.39222	5.9304	6.17582	5.80251			PRDX1
PRAF2	6.16969	6.12494	5.90896	6.26585	5.84252	6.15482	5.46203	5.88593	6.06032			PRDX2
PRC1	2.93915	3.15892	3.25316	1.03517	0.70916	0.843826	4.34729	4.54336	4.70183			PRDX3
PRDM2	2.72181	2.75908	2.83637	1.94272	1.69314	1.89007	2.044	2.32626	2.20598			PRDX4
PRDX1	8.8433	8.82826	8.85744	7.12796	7.51745	7.24243	8.31624	7.7858	7.45135			PRDX5
PRDX2	1.17979	1.00674	1.12966	6.39413	6.268	6.58414	6.88571	6.84353	6.55247			PRDX6
PRDX3	5.51335	5.58103	5.52999	4.97263	5.64413	5.16996	6.65575	5.94494	6.20274			PREB
PRDX4	6.3535	6.30099	6.39679	5.82431	6.05342	5.92462	6.82171	6.42233	6.11479			PRELID3B
PRDX5	6.35442	6.34927	6.34819	8.05351	8.62556	8.41297	8.21051	7.51466	7.11432			PREX1
PRDX6	7.50716	7.487	7.57072	6.63448	6.89556	6.68936	6.86371	6.51686	6.3288			PRIM1
PREB	4.05121	4.04937	4.05575	5.30825	5.29738	5.38715	5.38705	5.18316	5.02392			PRIM2
PRELID3B	4.68175	4.64062	4.65114	5.29034	5.20507	5.11179	4.98014	5.13931	5.28996			PRKAB1
PREX1	2.58754	2.54284	2.54519	3.72138	3.77341	3.77775	4.94782	4.88131	4.77807			PRKACA
PRIM1	2.17956	1.84204	2.2429	2.74322	2.57542	2.56847	2.96199	2.97578	3.02222			PRKAG1
PRIM2	2.74859	2.72397	2.77006	1.85914	1.80976	1.72797	3.08699	3.26992	3.16583			PRKAR2A
PRKAB1	3.93928	3.85219	3.92078	4.00852	3.93875	4.0237	3.51812	3.65843	3.46404			PRKAR2B
PRKACA	4.41118	4.42003	4.36549	4.15741	4.00916	4.16805	4.9193	5.11647	4.85115			PRKCA
PRKAG1	5.1265	5.00984	5.15723	6.18298	5.91697	6.08202	5.90462	6.08523	6.02651			PRKCD
PRKAR2A	2.35341	2.32289	2.30526	3.03352	2.90601	2.98953	3.83454	3.99919	3.94741			PRKCE
PRKAR2B	3.39178	3.47117	3.39698	4.46973	4.45812	4.28107	2.73981	2.81743	3.09894			PRKDC
PRKCA	3.18346	3.32853	3.24603	1.77879	1.73119	1.84077	3.88844	4.08651	3.88453			PRMT2
PRKCD	2.97685	2.98356	3.08941	4.86971	4.63822	4.93523	3.54914	3.53226	3.30795			PRMT3
PRKCE	3.52082	3.47748	3.53702	2.60436	2.70369	2.65712	2.02453	1.98133	1.82259			PRMT5
PRKDC	3.85344	3.88774	3.91512	3.52034	3.53269	3.4421	3.41674	3.36181	3.29293			PRNP
PRMT2	5.3539	5.37203	5.39449	6.48331	6.65308	6.61144	5.9883	5.78684	5.61872			PROCR
PRMT3	3.59752	3.74321	3.75515	2.96763	3.17311	3.06732	3.0649	2.78978	2.80544			PROS1
PRMT5	5.72473	5.65084	5.76679	5.09337	4.84762	5.00096	4.51329	4.68975	4.51669			PRPF3
PRNP	8.99094	9.04498	9.08404	9.00263	8.95509	8.93059	7.02122	7.1014	7.04687			PRPF31
PROCR	4.66246	4.6552	4.66221	4.41931	4.43706	4.42587	5.88062	5.73717	5.47645			PRPS1
PROS1	2.17263	2.38583	2.38876	4.2323	4.35949	4.04368	5.8343	5.94511	5.76829			PRPS2
PRPF3	4.21628	4.05823	4.24452	4.34836	4.00026	4.31286	4.32064	4.56906	4.28421			PRRX1
PRPF31	4.88109	5.07679	4.98512	4.51762	4.5466	4.50487	5.04629	4.99762	4.78365			PRSS23
PRPS1	4.59976	4.61898	4.62107	3.42596	3.6628	3.50961	4.18701	4.00591	3.89109			PSAT1
PRPS2	4.10981	4.03821	4.06561	2.50096	2.44919	2.25928	4.04128	4.08012	4.12501			PSEN1
PRRX1	0.312875	0.214643	0.194323	5.35322	5.03888	5.22024	5.47625	5.8184	5.91306			PSEN2
PRSS23	7.24836	6.73239	7.36734	6.53943	6.27767	6.50567	5.29173	5.20534	5.18358			PSENEN
PSAT1	8.19957	8.19792	8.2164	6.57502	6.92243	6.61091	6.98948	6.66971	6.78651			PSIP1
PSEN1	3.4979	3.29757	3.53037	3.93419	3.98414	3.89411	3.91074	3.80051	3.65466			PSMA1
PSEN2	2.38845	2.41701	2.54702	4.02708	4.26034	4.15551	4.24803	3.84807	3.57159			PSMA2
PSENEN	5.06742	5.07336	5.06889	4.4733	4.59093	4.50093	5.61524	5.48908	4.95157			PSMA3
PSIP1	4.40475	4.5163	4.52016	4.86604	4.65316	4.87047	3.79971	4.27696	4.39324			PSMA4
PSMA1	6.76229	6.83172	6.90186	5.33365	5.79404	5.42302	6.72327	6.28352	6.24161			PSMA6
PSMA2	6.21418	6.31886	6.29049	5.0386	5.95462	5.14236	6.27109	5.36511	5.79289			PSMA7
PSMA3	6.51449	6.49029	6.51463	4.85853	5.35239	5.11521	6.6312	6.23368	6.33017			PSMB10
PSMA4	7.11566	7.16859	7.25985	6.04843	5.70267	5.91783	5.82446	6.23463	6.33089			PSMB2
PSMA6	7.0161	6.86909	7.23272	6.06241	5.97868	6.03888	6.45865	6.09828	6.04925			PSMB3
PSMA7	6.63944	6.70007	6.6311	7.33402	8.04722	7.64572	8.20524	7.43435	7.36686			PSMB5
PSMB10	4.17885	4.24743	4.26243	3.68223	4.19944	3.87817	4.69578	3.90807	3.76097			PSMB8
PSMB2	5.3902	5.41888	5.46677	5.26115	5.0791	5.22801	5.89967	5.94566	5.89852			PSMB9
PSMB3	6.25783	6.2851	6.30159	6.00646	6.36421	6.14952	7.39709	6.89974	6.61622			PSMC2
PSMB5	7.07226	7.14267	7.11114	6.64954	6.83353	6.7723	6.72939	6.407	6.24872			PSMC3
PSMB8	6.06679	6.07147	6.07919	4.87547	5.33095	5.07462	4.98311	4.40545	4.22325			PSMC3IP
PSMB9	5.24436	5.31017	5.36917	3.89718	4.4832	4.12727	4.014	3.4141	3.0145			PSMC4
PSMC2	5.4959	5.52224	5.58873	5.35813	5.52415	5.59443	5.65282	5.48076	5.45473			PSMC6
PSMC3	5.50114	5.3852	5.57403	5.82808	5.79923	5.91524	6.92405	6.57967	6.28623			PSMD1
PSMC3IP	2.0633	2.1808	2.25676	1.91974	1.71203	1.7725	2.78032	3.0682	3.11296			PSMD12
PSMC4	6.41261	6.39084	6.46193	6.03596	5.95302	6.02735	6.56195	6.48409	6.37418			PSMD13
PSMC6	5.28945	5.41116	5.37721	4.42526	4.54453	4.23237	4.91896	4.63749	4.89098			PSMD14
PSMD1	5.58243	5.76028	5.75403	4.78357	4.77313	4.7784	5.71101	5.81266	5.79834			PSMD3
PSMD12	4.84099	4.86602	4.88444	3.84962	3.74162	3.70834	4.28104	4.41995	4.49871			PSMD7
PSMD13	5.62469	5.86528	5.83421	5.47797	5.65613	5.598	6.17229	5.71322	5.59548			PSMD8
PSMD14	5.53804	5.53192	5.65773	4.64818	4.91189	4.62019	5.97894	5.56433	5.56511			PSME1
PSMD3	6.20421	6.17804	6.22727	5.41603	5.39531	5.49581	6.66097	6.65118	6.28368			PSME2
PSMD7	6.03604	6.14218	6.13978	6.25776	6.02582	6.20532	6.3456	6.5136	6.31689			PSME3
PSMD8	7.79425	7.77326	7.8807	7.00004	6.78554	6.9982	7.78638	8.05935	7.75463			PSMG1
PSME1	6.99621	7.14577	7.03769	5.96004	6.29994	6.15983	6.32515	5.89862	5.7014			PSPH
PSME2	6.30545	6.23655	6.30592	5.01781	5.41901	5.12241	5.27245	4.73425	4.42459			PTCD2
PSME3	5.82463	5.81423	5.69765	5.92319	5.83321	5.43885	5.94722	5.93979	6.33775			PTCH1
PSMG1	5.2316	4.99851	5.18378	4.4709	4.38537	4.53858	5.36605	5.43816	5.04781			PTEN
PSPH	6.21643	6.28885	6.35815	5.08301	5.21717	5.10813	4.27603	4.38827	3.86915			PTGER4
PTCD2	1.33453	1.21643	1.53681	1.35925	1.20591	1.21935	1.57312	1.731	1.59588			PTGES
PTCH1	2.38925	2.37878	2.43686	1.99939	1.8961	2.05039	0.774484	0.828844	0.786124			PTGES3
PTEN	0.022507	0	0	3.38635	3.42288	3.22157	3.39671	3.45478	3.61996			PTGR1
PTGER4	3.32064	3.35249	3.40507	1.10727	0.989071	0.964161	1.39804	1.53491	1.53082			PTGS2
PTGES	2.99872	3.00159	3.10844	2.5134	2.82703	2.78677	7.89613	7.55112	7.23359			PTHLH
PTGES3	7.35766	7.41231	7.34204	6.63959	6.82566	6.54891	6.86508	6.77174	6.71724			PTPA
PTGR1	6.69986	6.63753	6.92424	2.46451	2.13837	2.4304	5.51225	5.46976	5.08158			PTPN1
PTGS2	1.85303	1.89834	1.92796	2.41152	2.43004	2.25857	2.71631	2.70298	2.79904			PTPN11
PTHLH	1.15068	0.903322	0.736233	1.67012	1.50595	1.51651	1.18766	1.23252	1.06683			PTPN14
PTPA	5.23004	5.22932	5.20484	6.11498	6.46684	6.33526	6.28272	5.74674	5.57859			PTPN2
PTPN1	4.00711	4.04938	4.07143	4.57246	4.38041	4.49171	5.14833	5.19704	5.06284			PTPN21
PTPN11	5.09519	5.11789	5.11594	4.52794	4.65181	4.53955	5.04959	4.98386	4.95157			PTPRD
PTPN14	2.56471	2.60866	2.55992	2.63201	2.7388	2.58703	1.98234	1.88952	1.97938			PTPRE
PTPN2	4.33814	4.35681	4.19073	4.32257	3.64493	3.88696	3.98224	4.38196	4.46766			PTPRG
PTPN21	2.72691	2.76903	2.7305	2.45991	2.2306	2.37922	1.84944	2.17247	2.1674			PTPRJ
PTPRD	1.12507	1.10358	1.11263	0.030692	0.0330064	0.0507092	1.01649	1.2205	1.371			PTPRM
PTPRE	2.61254	2.54828	2.53034	1.41168	1.33489	1.28754	2.62423	2.8817	2.78979			PTRH2
PTPRG	3.8559	3.93693	3.92644	2.26448	2.14551	2.04134	2.56195	2.64207	2.72931			PTS
PTPRJ	3.73928	3.62928	3.80918	3.40347	3.59855	3.4706	1.67158	1.58749	1.32417			PTTG1
PTPRM	4.67878	4.73159	4.74708	3.94036	3.6362	3.8627	3.91915	4.21398	4.08843			PTX3
PTRH2	5.07829	5.1075	5.12491	4.95022	4.89119	4.94513	4.66471	4.67043	4.50332			PURA
PTS	4.05082	4.08755	4.17073	2.19975	2.70789	2.46995	3.99104	3.53009	3.53195			PUS1
PTTG1	3.93755	3.87461	3.99667	4.22172	3.84255	4.1746	6.45479	6.53687	6.30621			PVR
PTX3	3.98561	3.99161	4.11157	2.72712	2.98242	2.82633	5.63432	5.19905	4.93281			PWP1
PURA	2.03301	2.01854	1.99179	2.39832	2.48552	2.29834	1.42655	1.49057	1.72475			PXN
PUS1	2.69415	2.53651	2.8793	2.4552	3.63229	2.84467	3.4488	3.08536	2.74104			PYCR1
PVR	4.44937	4.4052	4.44779	4.83793	4.52421	4.77466	4.71755	4.90671	4.70379			QDPR
PWP1	4.11767	4.10901	4.21282	3.96113	3.93934	3.94446	3.74265	3.64847	3.60793			QSOX1
PXN	5.73467	5.7559	5.63103	5.58356	5.44501	5.61162	6.08765	6.22747	6.0819			RAB14
PYCR1	6.29362	6.25799	6.24043	6.79961	6.84974	6.82066	5.91974	5.49168	5.32265			RAB1A
QDPR	4.3595	4.37392	4.46297	3.96053	4.30322	4.09723	5.66666	5.4355	5.21164			RAB22A
QSOX1	5.7738	5.98485	6.0435	4.64327	4.93738	4.80044	5.44125	4.99433	4.66735			RAB27A
RAB14	4.5679	4.60854	4.64725	4.5212	4.71899	4.48137	4.26934	4.09451	4.32832			RAB2A
RAB1A	6.03598	6.10531	6.06555	5.81377	5.83362	5.6656	6.93013	6.78365	6.97383			RAB31
RAB22A	3.03574	2.94729	3.02888	3.56089	3.51992	3.44102	3.86591	3.88806	3.92785			RAB3GAP1
RAB27A	3.95815	3.98802	3.97696	2.88485	2.97952	2.8717	4.32473	4.43417	4.53647			RAB40C
RAB2A	4.61571	4.69979	4.61499	4.36394	4.48779	4.32058	5.70657	5.48556	5.63096			RAB5A
RAB31	3.60033	3.62022	3.68371	3.57614	3.58267	3.48631	5.4589	5.51806	5.45004			RAB9A
RAB3GAP1	3.91536	4.02439	3.98196	3.967	3.97392	3.96105	3.66794	3.64409	3.78612			RABEP1
RAB40C	1.9169	1.7091	2.00084	3.39088	3.49453	3.47177	2.542	2.09629	1.90641			RABEPK
RAB5A	3.32542	3.26061	3.47295	4.88528	4.64356	4.66844	4.65313	4.83851	4.89145			RABGAP1
RAB9A	4.44836	4.52293	4.55254	2.98441	2.72055	2.87826	3.74364	3.90385	3.77612			RABGAP1L
RABEP1	3.54458	3.65935	3.68086	3.77391	3.67904	3.61919	3.87824	4.03908	3.93058			RAC1
RABEPK	4.25932	4.34462	4.4906	4.19815	4.09249	4.30321	4.66482	4.55934	4.00183			RACGAP1
RABGAP1	3.39562	3.38131	3.46892	3.79037	3.59365	3.64287	3.25436	3.26846	3.26142			RACK1
RABGAP1L	2.01111	2.13817	2.16003	2.83557	2.73012	2.73172	2.49745	2.5933	2.74368			RAD1
RAC1	8.52287	8.53206	8.51832	7.72533	7.4509	7.5832	7.04537	7.27713	7.45025			RAD17
RACGAP1	3.25713	3.26445	3.25074	2.3992	2.36578	2.63338	4.54883	4.56544	4.652			RAD21
RACK1	9.89567	9.95304	9.9442	10.8691	10.9484	10.9895	10.094	9.87426	9.53181			RAD23B
RAD1	3.56067	4.08244	3.76936	2.62765	2.71316	2.49761	3.01749	2.59791	3.08724			RAD50
RAD17	4.09762	4.0417	4.16386	3.89755	3.65187	3.76673	4.0839	4.40924	4.36428			RAD51
RAD21	4.84036	4.88123	4.91391	4.24001	4.40409	4.15082	5.61614	5.38765	5.53147			RAD51AP1
RAD23B	5.79901	5.82651	5.90815	5.66098	5.52168	5.55065	5.95658	6.1468	6.05597			RAD51C
RAD50	4.33033	4.40989	4.43735	3.45588	2.97572	3.23319	3.3845	3.59349	3.87533			RAD52
RAD51	1.38446	1.48963	1.39813	0.537279	0.38863	0.543571	2.47562	1.97914	2.36754			RAD54L
RAD51AP1	2.10384	2.07284	2.09458	0.604682	0.628735	0.568378	2.93066	2.81222	2.80872			RAD9A
RAD51C	3.89227	3.8601	4.00854	4.19108	4.1284	4.23001	3.69597	3.68097	3.90003			RAE1
RAD52	1.96684	1.89591	2.14938	2.18251	2.03122	2.09597	2.06015	1.99447	1.9725			RAF1
RAD54L	1.24744	1.35138	1.27256	0.185506	0.158148	0.211351	2.5828	2.467	2.35271			RALA
RAD9A	1.90783	2.02253	2.02022	2.79958	2.60622	2.69079	2.6595	2.51773	2.74455			RALB
RAE1	3.8514	3.92767	3.91424	4.43206	4.54664	4.30787	4.4359	4.20167	4.11712			RALBP1
RAF1	4.97272	4.95722	5.04175	5.07614	5.10255	5.08248	4.98745	4.75753	4.66985			RALGDS
RALA	5.67425	5.68972	5.73025	4.95898	5.16585	4.88929	5.1236	4.89423	5.01775			RAN
RALB	4.55031	4.5638	4.74538	5.18285	5.07841	5.11638	5.12897	5.26981	5.22161			RANBP1
RALBP1	4.77084	4.84945	4.94263	4.32257	4.17846	4.20383	4.49837	4.65466	4.69038			RANBP9
RALGDS	3.49831	3.56254	3.57151	3.79572	3.47807	3.6856	3.008	3.11595	2.80296			RAP1GAP
RAN	7.35038	7.42607	7.33644	6.22777	6.30625	6.17548	7.62541	7.31498	7.48945			RAP1GDS1
RANBP1	6.20186	6.24747	6.25215	6.64911	6.46144	6.65277	7.25907	7.36714	7.10543			RAP2B
RANBP9	4.46864	4.44026	4.45393	4.65475	4.34601	4.5353	3.52505	3.93408	4.02809			RAPGEF6
RAP1GAP	2.75981	2.78259	2.88181	3.92032	3.70229	3.93124	0.138825	0.248119	0.251741			RARA
RAP1GDS1	3.75255	3.74454	3.65449	3.82278	3.96702	3.77313	4.13999	4.08556	4.18996			RASA1
RAP2B	3.33212	3.37931	3.4621	1.93257	1.8756	1.91672	3.27941	3.33389	3.04784			RASA2
RAPGEF6	1.69908	1.77354	1.74662	1.91421	1.7991	1.78096	1.31164	1.36152	1.3276			RASAL2
RARA	4.71281	4.52474	4.59047	4.28147	3.95901	4.20195	3.42179	3.72176	3.69612			RB1
RASA1	4.70072	4.71266	4.83707	3.82199	3.31177	3.65114	4.07874	4.14678	4.25517			RBBP7
RASA2	1.59425	1.58799	1.65871	1.38379	1.37055	1.26859	1.55803	1.50945	1.65852			RBBP8
RASAL2	2.01402	2.14086	2.04201	2.3241	1.85482	1.87984	1.97552	2.17265	2.25605			RBCK1
RB1	3.51375	3.554	3.58952	3.6826	3.55263	3.46284	2.82065	2.96347	3.27196			RBL1
RBBP7	5.39842	5.44854	5.45645	4.62678	4.65381	4.68587	6.09672	5.99694	5.79469			RBM14
RBBP8	4.27941	4.34054	4.32319	3.41128	3.11223	3.28599	4.44335	4.82133	4.83985			RBM4
RBCK1	7.03221	6.99425	7.04358	6.31312	6.30696	6.42801	4.81905	4.72123	4.46164			RBPJ
RBL1	1.37228	1.42677	1.50302	1.6154	1.52985	1.53446	2.75192	2.69663	2.90057			RBPMS
RBM14	4.41928	4.33034	4.46233	4.2768	4.12521	4.1829	4.24722	4.2552	4.10272			RBX1
RBM4	5.50001	5.63365	5.63969	5.91692	5.94735	5.95754	5.07972	4.5848	4.84497			RCAN1
RBPJ	4.53308	4.59889	4.71718	3.96054	3.67491	3.58541	4.44484	4.62054	4.7243			RCHY1
RBPMS	4.36175	4.46588	4.32854	5.01112	4.51258	4.9313	5.18388	5.87742	5.80782			RCL1
RBX1	4.30924	4.359	4.38093	4.74752	5.12619	4.8969	5.2957	4.88328	4.87615			RDH11
RCAN1	4.95659	4.99184	5.04785	7.11795	7.14921	7.04235	3.80756	3.6307	3.61921			REEP6
RCHY1	2.2497	2.14796	2.33382	2.22255	2.4629	2.02459	2.30036	2.04766	2.17361			RELA
RCL1	2.12156	2.35137	2.18778	3.24601	3.29243	3.25937	3.43465	3.22712	3.14065			RELB
RDH11	6.01711	6.03808	6.11017	5.62922	5.52097	5.59013	6.40114	6.4255	6.30628			RER1
REEP6	1.78645	1.86716	1.76968	1.71126	1.43631	1.68745	3.54707	3.7333	3.67998			RETREG1
RELA	5.79974	5.7441	5.73125	5.84108	5.4103	5.78191	5.02268	5.51934	5.60598			RETSAT
RELB	2.75641	2.58025	2.83782	3.77994	3.99058	4.03626	4.26241	3.88539	3.77516			REV3L
RER1	5.65253	5.79073	5.68955	5.39079	5.59308	5.39518	6.41567	5.85084	5.76908			RFC1
RETREG1	1.02911	0.893889	1.15443	3.98817	4.28112	3.95369	3.61487	3.45902	3.60525			RFC2
RETSAT	3.89997	3.94367	4.03001	4.62695	4.72337	4.70395	4.83915	4.73234	4.56879			RFC3
REV3L	1.99066	1.91014	1.98579	1.57912	1.4938	1.45132	1.59365	1.63625	1.76118			RFC4
RFC1	3.73669	3.79531	3.82205	3.30171	3.1128	3.11328	3.61172	3.70005	3.69154			RFC5
RFC2	3.51588	3.73475	3.85665	3.55419	3.65863	3.73205	4.67739	4.5973	4.19772			RGS4
RFC3	2.65471	2.6856	2.53067	1.69593	1.71763	1.56172	3.22923	3.16596	3.65739			RHBDF2
RFC4	3.83336	4.00078	4.02041	3.01923	3.21081	2.99064	4.65404	4.28239	4.3387			RHOA
RFC5	2.52079	2.499	2.62048	2.55546	2.56583	2.62253	3.85738	3.70951	3.74361			RHOB
RGS4	0.156131	0.267488	0.224624	1.78258	1.59871	1.83443	1.81903	2.07606	2.00998			RHOBTB3
RHBDF2	4.43127	4.45938	4.34524	2.73525	2.65334	2.89664	3.95939	3.9733	3.96038			RHOF
RHOA	6.67854	6.71096	6.74858	7.86868	7.72755	7.84937	8.07445	8.17495	8.0854			RHOG
RHOB	3.55098	3.56292	3.58352	5.23199	5.13425	5.21053	1.98849	2.00662	2.0874			RHOT1
RHOBTB3	5.83746	5.81143	5.88035	3.42416	3.44854	3.36725	4.21388	4.31007	4.45753			RHOT2
RHOF	0.698579	0.828992	0.78788	1.84313	1.77451	1.72274	1.81742	1.83383	1.72375			RICTOR
RHOG	5.50595	5.53386	5.55399	4.56892	4.48633	4.59418	5.71593	5.7641	5.62585			RIPK1
RHOT1	4.36203	4.252	4.36802	4.31817	4.37413	4.40297	3.85156	4.07831	4.05484			RIPK2
RHOT2	3.54221	3.33925	3.45104	5.08728	5.23716	5.26045	3.82885	3.56194	3.27784			RIT1
RICTOR	2.72849	2.75495	2.76164	1.90936	1.77861	1.90363	1.65813	1.83647	1.51344			RNASEH2A
RIPK1	3.44231	3.57286	3.55599	3.01692	2.88673	2.94178	2.5606	2.54607	2.43826			RND3
RIPK2	4.28221	4.29161	4.26756	3.7449	3.61996	3.58247	4.86299	4.90559	4.82966			RNF19B
RIT1	3.85282	3.87605	3.8077	3.41294	3.73602	3.51166	2.76611	2.62252	2.52881			RNF213
RNASEH2A	2.72557	2.70477	2.65211	1.97949	2.12088	2.14917	4.51008	4.32892	4.10015			RNF31
RND3	7.37035	7.39137	7.39258	4.8883	4.63275	4.76614	7.38593	7.50071	7.57783			RNH1
RNF19B	3.78898	3.78	3.87962	4.28596	4.02913	4.19675	3.58827	3.79858	3.80389			RNMT
RNF213	3.92125	4.00219	4.04391	3.96709	3.89914	3.91133	2.91933	3.0668	2.77742			RNPS1
RNF31	3.16928	3.27826	3.25715	3.00545	2.87989	2.98117	2.25369	2.42866	2.2614			ROCK1
RNH1	6.74466	6.72758	6.77617	7.10315	7.15724	7.19109	7.51684	7.29013	7.01558			RORA
RNMT	3.47237	3.49522	3.60533	3.55833	3.55501	3.55994	4.00709	4.13209	3.92924			RPA1
RNPS1	6.77446	6.81688	6.80335	6.42995	6.05185	6.39132	5.39248	5.87544	5.93634			RPA2
ROCK1	3.30347	3.28723	3.27482	2.57781	2.44953	2.45165	2.79086	2.92252	3.13231			RPA3
RORA	1.35045	1.43087	1.57432	0.329504	0.27201	0.160286	1.54743	1.66644	1.63927			RPL14
RPA1	4.43863	4.42702	4.49008	3.59482	3.54656	3.56895	4.35956	4.4116	4.17646			RPL18
[truncated: 8,956 more rows]
