# Supplementary material for: Pharmacological Ascorbate Restrains Epithelial–Mesenchymal Transition and Invasion in Glioblastoma Cells via Extracellular H2O2 Generation
Source: Int J Mol Sci. 2026 May 30;27(11):4964. doi: 10.3390/ijms27114964 (PMC13257296; doi:10.3390/ijms27114964)
Supplement: Supplementary file 1 [file ijms-27-04964-s001.zip › Supplementary Table 5 .xlsx]

## Sheet: Sheet1
Gene Symbol	H4-1	H4-2	H4-3	LN229-1	LN229-2	LN229-3	U87MG-1	U87MG-2	U87MG-3
AAAS	4.36939	4.35137	4.37441	5.05688	4.97398	5.1597	5.02237	4.94028	4.62482
AADAT	3.07593	2.9375	3.22679	3.11487	2.69958	2.81322	2.87038	3.32402	3.3052
ABAT	1.09567	1.13657	1.03758	1.37641	1.28335	1.31917	0.481972	0.528064	0.469727
ABCA1	2.79224	2.83553	2.7421	1.73167	1.69451	1.69062	3.52095	3.6123	3.95728
ABCA3	0.507055	0.612285	0.662094	2.58289	2.43992	2.49788	1.41136	1.38881	1.06708
ABCB7	2.60713	2.67089	2.63807	2.36045	2.46781	2.47636	2.82312	2.69191	2.74441
ABCB9	3.27411	3.20548	3.10447	3.62162	3.73386	3.60042	2.85924	2.578	2.36758
ABCC1	4.33245	4.40838	4.37346	3.43469	3.21373	3.37303	2.92448	2.99361	2.66775
ABCC2	3.80808	3.8489	3.8944	0.234403	0.251482	0.215282	3.06711	3.0294	3.03941
ABCC3	4.73587	4.79328	4.82041	2.22661	2.1334	2.25024	2.7765	2.81312	2.50047
ABCC5	3.26052	3.25829	3.38647	2.94224	2.99208	2.99406	2.73899	2.69065	2.58495
ABCD1	3.38768	3.34534	3.45346	2.84621	2.82496	2.99132	2.46677	2.41458	2.06439
ABCD3	3.55163	3.55993	3.64127	3.80521	3.93839	3.72442	3.17048	3.09867	3.11226
ABCE1	5.08832	5.14032	5.0938	4.86475	4.7316	4.61788	4.49718	4.64091	5.02272
ABCF2	5.17748	5.20102	5.24647	5.07101	5.04709	5.15886	5.35811	5.20474	5.00224
ABHD2	3.11382	3.14288	3.19571	5.39693	5.42931	5.39283	4.55622	4.5207	4.44335
ABHD4	6.02709	6.08768	6.11757	4.35912	4.09346	4.31963	4.1937	4.46769	4.26476
ABHD6	3.03788	3.07898	2.92291	3.88282	3.63306	3.76082	3.82742	4.11454	3.98679
ABI1	3.72194	3.70063	3.6942	3.69934	3.56505	3.56874	4.43461	4.79835	4.78954
ABL1	5.03278	5.05885	5.09675	4.66227	4.487	4.63463	4.31465	4.40058	4.20506
ABLIM1	1.78389	1.71481	1.6701	2.0707	1.88465	1.99078	0.727553	0.687047	0.760344
ABR	4.99334	4.94204	4.9255	5.38953	5.25792	5.38237	6.11813	6.28171	6.10353
ACAA1	2.75201	2.75032	2.92583	4.14666	4.47625	4.36031	4.87982	4.43769	3.92695
ACAA2	3.36607	3.29618	3.28655	2.08901	2.38906	1.87038	3.63745	3.40485	3.65945
ACACA	3.84559	3.87371	3.84571	4.81414	4.78178	4.78758	3.68603	3.6003	3.51854
ACADM	3.45461	3.25097	3.62724	3.9394	3.80981	3.96756	4.05705	4.68229	4.66702
ACADS	1.14749	0.691208	0.763544	1.91004	2.66505	2.21206	3.66982	2.78397	2.56515
ACADSB	1.6537	1.73041	1.7486	1.55413	1.41718	1.62455	2.01263	2.10679	2.08802
ACADVL	5.1347	5.08297	5.09956	6.19396	6.302	6.23195	6.25014	6.06822	5.60158
ACAT1	4.44002	4.58159	4.56495	3.08506	3.09537	3.01102	4.91015	4.75288	4.6828
ACAT2	2.26068	2.12739	2.37735	4.55178	4.78246	4.53545	2.58913	2.30836	2.30738
ACLY	5.78929	5.79332	5.84438	6.82581	6.8186	6.83008	6.84213	6.72566	6.46301
ACO2	5.53028	5.54509	5.58288	5.54826	5.57245	5.64678	6.54407	6.40257	6.055
ACOT2	3.13552	3.08255	3.12202	3.19787	3.80412	3.49774	4.43024	3.58153	3.27844
ACOT8	4.07566	4.1928	4.24082	5.15382	5.24872	5.41039	5.27304	5.07361	4.75583
ACOX1	2.39739	2.45958	2.44707	2.9018	3.17273	2.97338	2.33122	2.11048	2.12224
ACOX2	0.177169	0.25675	0.22428	1.77072	1.50351	1.55993	2.43807	2.28003	2.38821
ACOX3	1.49071	1.48783	1.51836	2.81614	2.96681	2.75085	3.47231	2.93991	2.86602
ACP1	4.82695	4.94065	4.87042	5.1674	5.44613	5.38481	6.05908	5.79813	5.86334
ACP2	3.16928	3.11379	3.18894	4.26402	4.04749	4.34548	4.13099	4.36267	4.13745
ACSL1	3.63382	3.57026	3.75634	4.72999	5.00712	4.81366	5.3496	5.09657	4.88608
ACSL3	5.5968	5.69994	5.62631	6.59619	6.32731	6.40758	4.84082	5.21519	5.31674
ACSL4	4.68046	4.58207	4.60311	4.3192	4.28076	4.13416	5.79168	6.0023	6.15169
ACSS1	0.449583	0.565008	0.645682	4.42043	4.5677	4.48304	1.36184	1.19382	1.09078
ACTA2	5.20157	5.18287	5.20664	3.755	3.52804	3.68972	5.66438	5.90541	5.75879
ACTN4	7.7048	7.70453	7.72623	6.48572	6.12887	6.44287	6.61065	6.86584	6.75403
ACTR2	5.73	5.74804	5.80531	5.67284	5.89576	5.66125	5.92925	5.56336	5.63202
ACTR3	5.42775	5.47665	5.49537	4.7698	4.71632	4.71986	5.67237	5.74624	5.79514
ACVR1	4.99987	4.91009	5.05694	5.04088	5.01403	5.04363	5.15557	5.23209	5.16303
ACVR1B	3.59564	3.53704	3.53865	3.02491	2.97188	3.11333	2.4462	2.50174	2.49244
ACVR2A	1.88901	1.97228	1.95686	1.89342	1.7884	1.617	1.19264	1.21718	1.15804
ADA	2.98263	3.00123	2.93212	2.74207	2.84696	2.97451	3.60643	3.45282	3.17284
ADAM10	3.84496	3.88128	3.92151	3.97487	4.03618	3.90008	3.52438	3.53302	3.63164
ADAM12	0.391264	0.462728	0.586538	4.39481	4.15302	4.27783	3.09579	3.31688	3.48326
ADAM17	3.49408	3.41544	3.63124	3.87163	3.78699	3.81689	3.44021	3.57439	3.4906
ADAR	6.46674	6.51249	6.53066	5.86893	5.74342	5.77001	4.67096	4.79694	4.70814
ADCY1	1.33882	1.41713	1.30627	2.18845	2.26345	2.30714	0	0.00907767	0
ADCY6	2.81592	2.86524	2.78084	3.68439	4.04143	3.83816	2.80989	2.28508	2.0754
ADCY9	2.46378	2.53581	2.50734	2.98047	2.78869	2.95904	1.46754	1.57931	1.4814
ADD3	4.02043	3.97288	4.07785	5.53088	5.62694	5.47541	3.79568	3.76356	3.94208
ADGRA2	2.38662	2.3117	2.36887	3.61932	3.51694	3.61402	1.05782	0.747217	0.880603
ADGRE1	2.70943	2.70858	2.73585	0.223248	0.101463	0.0869468	1.99818	1.68072	1.26829
ADGRL2	3.25811	3.23918	3.29887	0.764503	0.623029	0.571819	2.53315	2.70145	2.80836
ADH5	5.16669	5.20822	5.25205	4.88519	5.32423	5.03602	6.04977	5.51218	5.68427
ADIPOR2	4.95575	4.99473	5.02281	4.81768	4.87825	4.8798	4.55208	4.43681	3.97265
ADM	4.77807	4.91142	4.9616	2.47582	2.76749	2.66524	4.57968	4.11812	3.90501
ADORA2B	3.61497	3.69471	3.71049	4.42903	4.35352	4.42507	4.22958	4.15563	3.95362
ADRM1	6.36262	6.38172	6.41627	6.89599	6.7825	7.01709	7.14957	7.19627	6.90973
ADSL	3.98729	4.14129	4.08098	5.20787	5.20214	5.18117	4.87366	4.4743	4.25506
AEN	4.33455	4.36318	4.42861	3.67082	3.93793	3.88235	4.71899	4.32578	4.04529
AFF1	2.15507	2.2305	2.23207	1.61307	1.47111	1.42394	2.39952	2.55041	2.50657
AFG3L2	4.38182	4.37717	4.47792	3.61091	3.75131	3.64266	5.05585	4.87058	4.62864
AGFG1	3.75736	4.07432	4.21012	3.90887	3.53061	3.71876	3.47191	4.70296	3.88701
AGGF1	3.71938	3.73257	3.77183	3.66295	3.38343	3.51125	3.53363	3.86642	3.96662
AGL	2.29467	2.20811	2.29911	1.69286	1.70717	1.61615	2.44835	2.3902	2.44244
AGO2	2.17296	2.19432	2.17841	1.73839	1.64655	1.60415	1.41746	1.46514	1.52285
AGO4	1.11341	1.14875	1.17353	1.56778	1.65331	1.58973	1.4516	1.36616	1.50005
AGRN	6.93935	6.94721	6.9494	3.66683	3.8715	3.85071	4.41163	3.90214	3.72713
AHCY	5.8286	5.903	5.96245	6.7943	6.94307	6.93213	7.20457	6.86916	6.57865
AHNAK	4.38537	4.37956	4.48639	4.57344	4.70695	4.61677	3.92077	3.712	3.37231
AHR	6.58207	6.62284	6.58657	4.25848	4.04505	4.1245	4.00152	4.20599	4.3437
AIFM1	4.59974	4.5644	4.76577	4.15491	4.07715	4.12525	4.82097	4.80562	4.39339
AIMP2	6.53958	6.5672	6.62059	5.80348	5.43901	5.78067	4.80238	5.17893	5.06672
AK1	2.33071	2.30236	2.25493	4.00546	3.9807	4.2001	4.05387	3.91822	3.94238
AK2	5.33855	5.41664	5.39006	6.14457	6.16933	6.27686	5.63478	5.65568	5.52087
AK3	4.22116	4.3824	4.16698	4.06533	4.03289	4.02085	4.83813	5.09474	5.19169
AK4	2.82774	2.75023	2.77308	1.88738	1.93928	1.91006	3.19675	3.09083	3.13259
AKAP1	4.32183	4.3586	4.44314	4.44337	4.2266	4.4426	3.2209	3.2491	3.11246
AKAP12	1.15394	1.33801	1.2932	4.60311	4.4823	4.54869	3.65236	3.74381	3.7076
AKAP13	2.09309	2.076	2.13065	1.93971	1.85021	1.96149	1.46898	1.53598	1.388
AKR1B10	4.89449	4.9783	4.98292	0	0	0	2.22973	1.70427	1.59729
AKR1C2	3.63037	3.76666	3.69802	0.752443	0.849798	0.864512	3.01611	2.68908	2.5291
AKR1C3	4.95351	5.11049	5.16675	2.24495	2.47449	2.37205	4.11774	3.82732	3.67462
AKT1	5.4268	5.45786	5.47515	5.50538	5.62893	5.64147	6.16123	5.87036	5.51934
AKT1S1	7.02794	6.97679	6.95028	5.80189	5.32593	5.62305	5.89963	6.23851	6.08996
AKT2	4.65467	4.91068	4.54755	4.94189	4.71929	4.87871	4.5809	4.78653	4.57622
AKT3	3.67894	3.71653	3.73161	4.71484	4.56936	4.53287	3.19339	3.31669	3.4777
ALAD	3.1183	3.15922	3.20878	4.24756	4.10658	4.27121	4.32239	4.42415	4.20368
ALAS1	4.333	4.22433	4.25501	4.54093	4.47788	4.56605	4.93632	5.06125	4.78022
ALCAM	4.73841	4.72548	4.80807	4.93855	4.81221	4.77359	4.29938	4.54069	4.61647
ALDH18A1	4.78629	4.77282	4.85147	4.35018	4.43264	4.34167	5.32108	5.13543	4.82132
ALDH1A3	5.2384	5.21019	5.35968	7.54643	7.70811	7.58249	5.41926	5.18253	5.07265
ALDH2	2.38038	2.53667	2.3846	0.71776	0.974684	0.854528	3.37822	2.90321	2.7995
ALDH3A2	5.86905	5.9616	6.03965	3.41402	3.48801	3.444	4.54137	4.28464	4.20355
ALDH3B1	3.22611	3.14743	2.92146	3.39387	3.39784	3.56569	5.33351	5.21107	5.12555
ALDH6A1	2.05531	1.99553	2.12329	1.94214	1.79714	1.90254	2.52784	2.69353	2.58962
ALDH9A1	3.65202	3.60636	3.61629	4.49316	4.75165	4.53355	4.87335	4.56146	4.4856
ALDOA	9.36565	9.3481	9.38344	9.23022	9.22226	9.25931	10.3318	10.1938	9.99392
ALDOC	0.548996	0.604554	0.49893	2.81063	2.78452	2.83635	4.78692	4.72413	4.31549
ALMS1	1.769	1.71817	1.64086	1.80097	1.412	1.60486	1.22699	1.43234	1.36266
ALS2	3.18152	3.14734	3.27287	2.93047	2.93585	3.0241	2.92017	2.9492	2.74388
ALYREF	5.63131	5.7763	5.85782	6.55893	6.27261	6.3164	6.12442	6.49569	6.24497
AMACR	1.73564	1.68685	2.05832	4.46513	4.34614	4.32481	2.01827	1.94005	1.64587
AMD1	4.87569	4.98925	4.95558	5.70195	5.83106	5.62403	4.52239	4.42533	4.73391
AMFR	4.83943	4.94304	4.93313	4.97065	5.09553	4.99982	5.08586	4.7621	4.48035
AMMECR1	3.41113	3.4625	3.4879	3.08814	2.90326	2.89411	1.57063	1.76186	1.84052
AMPD3	1.8991	1.67521	1.98435	0.177781	0.0791152	0.1934	3.14297	3.52207	3.46083
AMPH	2.2572	2.27158	2.28948	1.54411	1.56814	1.72452	4.11292	4.1016	4.0669
ANKH	3.32782	3.36042	3.42501	5.8648	5.62184	5.78457	3.01401	3.09314	2.92342
ANKRA2	2.75764	2.61811	2.78128	2.50332	2.42548	2.37656	2.75884	2.7023	2.90752
ANKZF1	3.38772	3.37271	3.40495	3.40395	3.44249	3.55713	3.47737	3.21052	3.11422
ANLN	3.74086	3.85521	3.85108	1.092	1.07664	1.11363	4.13578	4.51223	4.69436
ANP32E	3.6955	3.66099	3.68001	3.15867	3.30462	2.96441	4.23498	3.94454	4.21886
ANXA2	9.7455	9.71021	9.78468	9.11495	8.96134	9.05669	9.53325	9.64306	9.40855
ANXA4	4.87015	4.8772	4.88138	4.86241	4.8031	4.85598	5.55828	5.57813	5.59989
ANXA9	0.487328	0.509376	0.459295	1.28836	1.34794	1.2996	1.73242	1.53406	1.2785
AP1G1	4.00093	4.01034	4.07307	3.50659	3.43316	3.44755	3.54176	3.56154	3.54763
AP2B1	5.69024	5.7442	5.59282	5.73739	5.81595	5.98006	5.93307	5.98555	5.98682
AP2M1	8.08248	8.06664	8.14462	7.59948	7.25978	7.40508	8.59063	8.57051	8.40278
AP2S1	6.41735	6.39607	6.44195	5.93373	6.40763	6.11504	7.22543	6.72467	6.5834
AP3B1	3.79311	3.84731	3.89769	3.31396	2.95692	2.93129	3.74569	3.93241	4.0286
AP3S1	5.08692	5.01901	5.15117	5.18132	5.45984	5.13564	5.47652	5.3212	5.4656
AP4B1	1.70686	1.57757	1.4736	2.7965	3.03949	2.85983	3.63615	3.40635	3.30577
APBB2	3.52861	3.5964	3.54116	2.66746	2.47255	2.77615	2.49198	2.61561	2.68456
APC	2.82013	2.8239	2.85436	2.52556	2.17513	2.30574	2.05763	2.33821	2.49105
APEX1	7.03317	7.06064	7.09642	6.98505	6.88793	6.99458	6.39077	6.38985	6.29521
APH1A	4.9257	5.02851	4.93624	5.99294	6.33582	6.20896	5.99864	5.68232	5.36357
APLP1	5.03048	5.12888	4.98914	3.62004	3.51967	3.70071	3.37508	3.36644	3.06734
APOE	1.10818	1.30954	1.13668	6.00238	6.19931	6.1919	4.99308	4.64082	4.26208
APOL6	3.81916	3.77728	3.77287	2.77235	2.7138	2.7509	2.14094	2.14655	2.27208
APP	9.29181	9.3297	9.31275	8.98459	8.79058	8.92792	8.53024	8.62828	8.71891
APRT	5.60677	5.60392	5.57617	5.60648	6.51955	6.00017	6.62385	5.55338	5.33324
AR	1.85867	1.80708	1.86484	0.220909	0.245426	0.23277	1.18891	1.23947	1.27511
ARAP3	3.03737	3.01186	3.04611	4.15299	4.01207	4.16969	3.26306	3.41387	3.24524
ARCN1	5.83106	5.93592	5.90765	5.38679	5.14309	5.29793	5.10791	5.40149	5.453
ARF1	7.84924	7.88708	7.91251	8.29386	8.18987	8.28832	7.8896	7.89238	7.76057
ARF6	5.58862	5.58418	5.63971	4.74414	4.71972	4.66512	4.48079	4.6404	4.58154
ARFGAP1	3.63694	3.59489	3.62827	4.75264	4.98755	4.87037	5.41636	4.9827	4.73739
ARFGAP3	3.62149	3.67606	3.78169	4.3839	4.60813	4.47275	4.46325	4.41274	4.38721
ARFGEF1	3.30115	3.40299	3.37774	3.08555	3.01867	2.97398	3.1166	3.22293	3.32328
ARFGEF2	3.29978	3.35096	3.36048	3.54928	3.66422	3.49378	3.62057	3.49277	3.62631
ARFIP1	3.7553	3.78114	3.54434	4.22748	4.09122	4.02779	3.8053	3.72959	3.7792
ARFIP2	4.42613	4.53168	4.48585	5.00475	5.05546	5.14269	5.68095	5.34143	5.12308
ARG2	1.86484	1.95678	1.96616	1.33728	1.61047	1.47534	3.39795	3.1566	2.92875
ARHGAP10	2.17176	2.06313	2.34458	2.55579	2.42785	2.58988	3.52551	3.65853	3.64208
ARHGAP27	1.85733	1.90013	1.85555	0.369498	0.422216	0.300434	1.51419	1.3353	1.25677
ARHGAP29	2.39064	2.33105	2.47557	2.94131	2.884	2.89106	1.91017	1.8544	2.05937
ARHGAP5	3.76736	3.63225	3.62593	3.84575	3.87164	3.76346	2.5757	2.69902	3.13551
ARHGDIA	6.7131	6.55661	6.6079	8.31461	8.12675	8.35974	7.71465	7.82524	7.6885
ARHGEF11	3.73496	3.75462	3.7672	4.7716	4.64557	4.76779	3.55293	3.57632	3.29428
ARHGEF12	4.64501	4.61297	4.653	3.51401	3.4303	3.42984	3.02834	3.06135	3.19536
ARHGEF2	6.89064	6.91298	6.9669	7.17164	7.01098	7.24138	6.10173	6.17306	5.92896
ARHGEF3	2.00164	2.01361	1.88482	1.78353	1.77389	1.58914	3.09983	3.43852	3.42161
ARHGEF7	2.93172	3.01839	2.9284	3.09137	3.14185	3.05295	3.61388	3.63589	3.50658
ARHGEF9	1.32557	2.08059	1.90071	3.17419	2.94365	3.111	2.04227	2.42285	2.47453
ARID4A	1.99187	2.03086	2.04155	1.63284	1.55935	1.6216	1.40419	1.66307	1.50845
ARID4B	2.98161	3.05143	2.98931	2.87037	2.83927	2.80849	2.19675	2.16118	2.22226
ARID5B	2.21877	2.23509	2.23471	1.66471	1.58928	1.70689	1.86605	2.0534	1.95982
ARL3	2.97038	3.05235	3.07819	3.15517	3.09737	3.17761	4.02156	4.05207	4.03461
ARL4A	5.14473	5.14514	5.30407	3.02454	3.39856	3.57438	3.78236	3.77717	3.66117
ARL6IP1	4.98656	5.08782	5.07602	4.75232	5.04074	4.72555	6.06656	5.72171	5.78227
ARL8A	4.85828	4.91464	4.81104	4.92573	4.6875	4.96627	3.61521	3.74338	3.87102
ARPC3	7.08676	7.11664	7.14363	6.69956	6.71037	6.63965	7.89693	7.78033	7.8322
ARPC5L	4.65817	4.62222	4.64687	4.61826	4.91715	4.78047	5.0573	4.90469	4.25612
ARPP19	5.02151	5.05852	5.00707	4.74462	4.67633	4.61515	4.50653	4.7137	4.93561
ARRB1	1.1432	1.49659	1.21867	1.30032	1.31184	1.26674	1.77016	1.88164	1.65832
ARRB2	1.98536	1.93463	1.85625	3.92922	3.83467	4.13553	4.14454	4.44298	4.3957
ASB13	2.64674	2.58489	2.76892	2.93657	3.1936	3.0573	2.94327	2.53172	2.379
ASB7	2.44707	2.44147	2.46412	1.98947	2.13578	1.95316	2.4771	2.45579	2.5349
ASF1A	4.20909	4.24502	4.22873	2.50408	2.56722	2.3324	3.79584	3.58071	3.89555
ASF1B	2.88673	2.79882	3.09718	0.724694	0.936858	0.804695	4.63706	4.47738	4.42357
ASL	3.06138	3.12241	3.11829	3.87561	4.02442	3.87471	4.58748	4.25994	3.89676
ASNS	7.76971	7.83424	7.88393	7.42963	7.39918	7.34523	6.40764	6.37564	6.42603
ASS1	5.08768	5.12178	5.17752	0.99908	0.950837	1.11291	5.99687	5.89545	5.56908
ATAD2	2.61647	2.60919	2.70725	0.915117	0.708929	0.94357	3.00715	3.1686	3.41862
ATF1	4.3581	4.36038	4.34262	4.57212	4.3798	4.43535	4.03242	4.28119	4.4947
ATF3	4.92413	4.51265	4.98465	4.57684	4.70224	4.63316	4.0807	3.72303	3.22371
ATF4	8.54536	8.15319	8.61572	9.13172	9.45515	9.61592	8.67138	8.2056	7.9962
ATF5	6.095	6.10666	5.96935	4.25188	4.22764	4.35407	5.49355	5.40858	5.25578
ATF6	4.02435	4.02769	4.18602	4.12497	3.88524	3.9926	3.32906	3.53135	3.41929
ATG10	1.85246	1.51793	1.79181	1.93353	2.13358	1.9929	1.98754	1.99809	2.34451
ATG4B	3.85466	3.99049	3.84572	4.46058	4.50553	4.40477	4.29543	4.07756	3.838
ATOH8	3.52739	3.57976	3.54091	3.85101	3.90518	3.94874	1.36111	1.32003	1.19088
ATOX1	5.82389	5.85855	5.76137	6.15792	6.45937	6.24675	6.48564	6.3462	6.265
ATP1A1	6.21148	6.28758	6.31471	9.87282	9.90419	9.87767	8.07941	7.98168	7.82265
ATP1B1	4.62623	4.5802	4.54307	4.92208	4.7828	4.78477	4.10043	4.29889	4.35319
ATP2A2	6.62194	6.68719	6.5544	5.60744	5.75945	5.56482	5.38871	5.27823	5.71452
ATP2B1	3.72782	3.69313	3.79774	2.54378	2.67934	2.48424	4.82503	4.74691	4.91462
ATP2B4	2.81189	2.78428	2.91575	3.46524	3.26645	3.37034	3.96172	4.16795	4.0889
ATP2C1	5.70789	5.68983	5.72219	4.65228	4.76169	4.66718	5.30343	4.8856	4.9711
ATP5F1A	5.24594	5.2666	5.72814	5.54426	5.84786	5.80755	7.76715	5.93748	5.85099
ATP5F1B	7.70011	7.75033	7.74655	7.60885	8.02902	7.78761	8.8856	8.35403	8.10667
ATP5F1C	6.43785	6.47865	6.55571	6.35625	6.26863	6.1816	7.01922	7.14722	7.05428
ATP5F1D	5.51292	5.40063	5.33406	5.22957	5.73789	5.42656	6.85143	6.11592	6.04423
ATP5F1E	3.81457	3.78131	3.67605	4.79121	5.71606	5.01531	5.26095	4.56776	4.79117
ATP5MC1	6.07988	5.96961	6.08014	5.816	6.27154	6.22161	6.96072	6.28351	6.31367
ATP5MC2	7.01553	7.04833	6.85501	8.06651	8.05259	8.21463	7.90072	7.70575	7.57808
ATP5MC3	4.05899	3.92904	3.48111	3.96928	4.41604	4.32443	5.29909	4.79077	4.67171
ATP5ME	5.19249	5.30819	5.26928	5.48338	5.86225	5.70039	5.63845	4.99258	5.21763
ATP5MF	6.99967	7.05342	7.00661	7.06649	7.02112	7.27677	7.36405	7.65587	7.45561
ATP5MG	5.58788	5.69557	5.80435	5.54721	5.64939	5.57115	5.49708	5.31572	4.93961
ATP5PB	5.34359	5.4014	5.4259	4.9783	5.26807	5.0067	6.66116	6.31166	6.46903
ATP5PD	7.00506	6.98226	7.04919	6.98885	7.24193	7.21539	7.95661	7.64709	7.27902
ATP5PF	7.4639	7.48025	7.57415	7.24754	6.7148	6.99398	7.02965	7.72243	7.53508
ATP5PO	6.74566	6.66888	6.68738	6.0554	6.3275	6.17932	7.51229	7.16806	7.11447
ATP6AP1	6.56438	6.73277	6.73989	7.19187	6.44924	7.22694	5.95701	5.983	5.66209
ATP6V0B	6.10355	6.05235	5.95066	6.54344	7.35804	6.823	6.95721	6.15362	5.81951
ATP6V0C	7.54682	7.52718	7.55426	7.76975	6.99624	7.51291	6.88317	7.54443	7.42735
ATP6V0D1	5.85937	5.76468	5.85583	6.04636	5.979	6.07009	6.95744	6.90689	6.82732
ATP6V0E1	7.15832	7.20488	7.26283	6.79612	6.9053	6.88221	7.16954	6.96213	6.91294
ATP6V1C1	4.71349	4.57787	4.71733	4.25226	3.95363	3.84475	4.81673	4.88438	5.07211
ATP6V1D	4.93152	5.17625	5.12659	4.98017	5.13192	5.15273	5.9488	5.79375	5.80701
ATP6V1E1	6.45361	6.61948	6.61116	7.55454	7.37497	7.30954	7.20329	7.18629	7.15598
ATP6V1F	6.84308	6.76103	6.87257	7.40371	7.24365	7.47896	8.82433	8.90688	8.68302
ATP6V1G1	6.85411	6.8525	6.93386	6.8103	6.54078	6.88721	6.76439	7.00876	6.83725
ATP6V1H	4.83281	4.9006	4.90614	4.40449	4.60404	4.39636	5.50804	5.21429	5.20509
ATP7A	2.60424	2.64314	2.5601	1.88685	1.79018	1.76428	1.08595	1.15893	1.2101
ATRN	3.92462	4.02935	4.08951	5.10118	4.91155	4.97334	2.66467	2.73599	2.74318
ATRX	3.44127	3.53823	3.50407	2.37643	2.33843	2.21276	2.20215	2.3377	2.48301
ATXN1	2.49385	2.51922	2.48255	1.97406	1.95193	1.91904	0.593554	0.662618	0.562653
AUH	2.03198	2.18565	2.28326	2.41211	2.63024	2.41361	3.49344	3.3108	3.00011
AURKA	3.25939	3.33243	3.43733	2.53593	2.38634	2.47832	5.41878	5.51039	5.36394
AURKB	1.96761	2.13522	2.16496	0.671083	0.696813	0.941932	4.81643	4.81228	4.45503
AVL9	4.27121	4.34101	4.3386	3.21187	3.39124	3.17998	4.14973	4.00254	4.20403
AXIN1	3.44628	3.32528	3.45276	2.34491	2.358	2.54086	3.04111	2.95838	2.62033
AXIN2	1.31687	1.39565	1.26932	1.69452	1.70146	1.71453	1.29778	1.30864	1.26102
AXL	6.28262	6.36687	6.27317	6.15114	6.13859	6.25237	4.88083	5.00627	4.74591
B2M	10.6336	11.0101	11.0234	9.70464	9.74845	9.7471	10.7194	10.7965	10.5908
B3GALT6	4.38992	4.38615	4.50608	5.03745	5.10605	5.07453	3.95452	3.72925	3.5027
B4GALT1	5.93419	5.98466	5.9326	4.41846	4.30966	4.35529	4.952	5.12446	5.15836
B4GALT5	4.61828	4.61592	4.67732	5.03148	4.88108	4.8672	5.20352	5.46139	5.38374
BAG1	3.86391	3.89642	3.92859	4.47156	4.78557	4.55831	3.70257	3.17665	3.20104
BAG3	5.8851	5.95407	5.91372	4.52485	4.0451	4.44436	5.45332	5.92339	5.92434
BAIAP2	4.10664	4.23066	4.21077	5.48859	5.35212	5.54148	5.12158	5.19139	4.9705
BAK1	3.63114	3.64593	3.63711	3.18249	3.6271	3.30076	2.64845	2.17733	1.84403
BANF1	6.32742	6.32045	6.36634	7.02422	6.89122	6.99765	6.98273	7.00336	6.82327
BARD1	1.02927	1.02207	1.08268	0.559105	0.527524	0.473699	1.12782	1.04455	1.26505
BASP1	6.92194	6.84384	6.96369	0.408364	0.382293	0.311372	6.45027	6.53263	6.41291
BATF2	2.31504	2.42215	2.39712	1.45383	1.27453	1.30667	1.18885	0.914231	1.4097
BATF3	2.21798	1.83354	1.89847	2.46125	2.26646	2.48199	3.0522	2.94738	2.42883
BAX	6.31093	6.3211	6.2506	5.36909	6.01747	5.58303	6.16379	5.35585	5.03097
BCAM	2.96813	2.99432	2.91012	2.82416	2.70213	2.90644	0.779716	0.721948	0.821973
BCAN	2.13174	2.08865	1.92058	1.53515	1.56611	1.62442	0.808988	0.836251	1.87059
BCAP31	6.26974	6.3483	6.4611	6.56322	6.88459	6.72691	7.56885	7.02513	6.57584
BCAR1	4.78763	4.74808	4.74579	4.4783	4.36915	4.52885	5.36393	5.30944	5.04006
BCAR3	4.38831	4.38295	4.48871	4.10004	4.11138	4.12563	2.79457	2.77263	2.6178
BCAT1	4.45133	4.43418	4.44219	2.67165	2.7829	2.60205	4.38364	4.31133	4.53983
BCKDHA	4.37328	4.44516	4.40879	4.20278	3.90992	4.21484	4.91515	5.08694	4.88172
BCKDHB	1.46187	1.73682	1.57375	2.30555	2.35152	2.31523	2.32701	2.4071	2.69992
BCL10	2.76036	2.93525	2.95615	2.34208	2.43187	2.3822	2.34836	2.13216	2.40371
BCL2	2.03062	2.00138	2.06491	2.39172	2.5903	2.41009	1.5558	1.37542	1.39859
BCL2L1	5.25179	5.25062	5.24559	5.09973	5.18052	5.22254	6.87042	6.71465	6.53798
BCL2L11	1.92894	1.86334	1.93295	2.84041	2.69441	2.62243	1.37662	1.19225	1.80363
BCL3	4.95266	4.83662	4.70063	3.91236	3.7263	3.98597	4.06315	4.36348	4.29546
BCL6	3.99151	4.00604	3.95926	4.45082	3.97122	4.26535	3.87094	4.4188	4.42885
BCR	2.33284	2.41944	2.39605	3.45568	3.45476	3.54542	3.17883	3.05667	2.91711
BDH2	2.49327	2.88208	2.90748	3.27148	3.48056	3.35525	4.35551	3.96321	3.74728
BDKRB1	1.28986	1.22036	1.31017	0.131567	0.30901	0.297616	6.33372	6.01433	5.69426
BDKRB2	2.251	2.36208	2.51198	1.46866	1.55877	1.47009	4.24746	4.17047	4.01231
BDNF	4.16538	4.22049	4.19039	1.36415	1.41065	1.33766	3.29594	3.3	3.17346
BEST1	3.7339	3.69817	3.91472	4.84598	5.3867	5.04235	6.52064	4.44595	3.23804
BET1	4.82418	4.8134	4.89784	3.46904	3.99114	3.5892	5.39825	5.04426	5.32467
BHLHE40	5.05755	5.09973	5.16814	5.42473	5.18357	5.45775	5.6217	5.81086	5.53306
BID	4.46905	4.45209	4.58594	3.59198	3.68556	3.618	5.22008	5.11027	4.70588
BIN1	5.37862	5.37221	5.39302	5.14172	5.10933	5.20487	6.1959	6.20431	6.1095
BIRC2	5.08917	5.20724	5.17014	4.21266	4.30138	4.10297	3.01155	2.90149	3.09675
BIRC3	3.68069	3.69664	3.68478	2.79452	2.78634	2.72065	0.650422	0.626447	0.807828
BIRC5	3.01352	3.12064	3.03536	0.947529	0.934473	0.983997	5.15734	4.73639	4.50951
BLCAP	4.4594	4.42312	4.46254	4.63668	4.85725	4.81513	5.09098	4.72691	4.51155
BLVRA	5.35896	5.32013	5.41348	4.69337	5.06808	4.72894	6.05191	5.59204	5.37361
BLVRB	6.40539	6.45351	6.4337	4.65305	5.12507	4.86484	7.11446	6.56096	6.24373
BMP1	4.02695	4.13013	4.10837	3.63227	3.81044	3.7373	3.61949	3.25959	3.00127
BMP2	2.58559	2.64985	2.51566	2.2993	2.30907	2.30218	1.36005	1.44148	1.20578
BMPR1A	2.55773	2.61657	2.69912	2.27742	2.31351	2.15481	1.90008	2.03449	2.14793
BMPR1B	1.53158	1.67065	1.63579	1.68451	1.6554	1.62809	1.07173	0.831194	1.04553
BMPR2	3.29515	3.2472	3.23406	2.44077	2.36872	2.28707	1.73312	1.81112	1.99631
BNIP3	5.2993	5.37419	5.35987	4.01557	3.86043	3.99698	4.72302	4.77985	4.78089
BNIP3L	4.73969	4.80661	4.86742	3.77445	3.7067	3.94238	5.39671	5.52298	5.50471
BOLA2	3.62434	3.18641	3.57983	4.19486	4.32426	3.58215	4.75734	3.59976	4.08371
BPGM	3.34099	3.29937	3.39775	3.82225	3.73406	3.64754	3.52956	3.72442	3.68648
BPHL	2.83762	2.7499	2.64173	2.26422	2.62074	2.63379	1.89753	1.73086	1.52029
BRAF	2.14015	2.11015	2.18801	2.12374	2.04492	2.02246	2.34479	2.43833	2.51218
BRCA1	2.13637	2.54845	2.2809	0.755117	0.370409	0.555993	2.42969	2.74347	2.57015
BRF2	1.79804	1.87601	2.00448	2.29979	2.50352	2.29778	2.83525	2.35454	2.22853
BRMS1L	2.99552	2.95693	2.98667	1.80797	1.82871	1.80309	1.9333	2.03371	2.03401
BSG	8.82288	8.80324	8.86823	8.02661	8.06035	8.07778	8.88331	8.67766	8.50537
BST2	8.47414	8.54207	8.56906	4.37911	4.45512	4.47687	1.03335	0.672561	0.640134
BTBD3	2.82262	2.83661	2.86439	4.68594	4.78782	4.58799	1.69885	1.76065	1.68337
BTG1	4.72521	4.63288	4.56224	4.47537	4.63937	4.40908	3.46265	3.36209	3.34268
BTG2	4.30256	4.20534	4.82396	0.950264	0.919049	1.01841	1.54589	1.62789	1.43856
BTG3	4.72819	4.77237	4.80157	3.96547	3.81387	3.83438	5.53618	5.59187	5.64531
BUB1	2.82759	2.77707	2.76759	0.666367	0.53324	0.599664	4.03592	4.1812	4.19671
BUB1B	2.37147	2.50782	2.60655	0.542656	0.483961	0.430033	3.63708	3.81725	3.72471
BUB3	4.53634	4.66573	4.64473	4.23114	4.28019	4.28626	5.28762	5.22765	5.24736
BYSL	4.64482	4.50426	4.56853	3.80714	4.10078	3.97856	3.08412	2.7299	2.46177
C1QBP	6.58341	6.62004	6.73615	6.90628	6.87889	6.93727	7.15171	7.05684	6.72856
C1R	7.35156	7.367	7.42191	5.55121	5.44686	5.6177	6.71386	6.76642	6.54887
C1S	6.94643	7.03608	7.13545	3.57283	3.64676	3.77015	5.75666	5.62667	5.30393
C3AR1	1.4718	1.50373	1.62385	0.238071	0.223329	0.159872	4.38561	4.31019	4.23372
C5AR1	1.39147	1.60216	1.66483	0.155849	0.2621	0.0493297	2.53374	2.83436	2.89976
CA12	3.98695	3.92822	3.79036	0.0518509	0.0475496	0.0482808	6.46762	6.76258	6.62591
CAB39	4.46538	4.57397	4.51128	4.5227	4.58051	4.4035	4.1024	4.01554	4.1875
CAB39L	3.12485	3.08377	3.02904	3.03379	2.78367	2.97498	1.16927	1.17982	1.38478
CACYBP	4.97917	4.95615	5.07259	5.78187	5.75266	5.68562	5.14898	5.1125	4.92832
CAD	2.68165	2.672	2.74572	4.09844	4.04401	4.07367	4.05798	3.83558	3.57688
CADM1	4.82309	4.78806	4.78821	4.57042	4.51892	4.53745	0.78981	0.838956	0.93733
CALB2	4.03485	4.13789	4.18171	0.699258	0.741602	0.866838	2.58364	2.50309	2.40224
CALD1	6.32792	6.33985	6.34566	6.18889	6.21563	6.28672	6.12593	6.27377	6.54047
CALR	8.93427	8.98845	8.98103	9.23719	9.08079	9.30578	9.2353	9.35356	9.16715
CALU	8.06355	8.02399	8.11456	7.45098	7.28141	7.28176	8.83671	9.07358	9.00911
CAMK1D	1.25847	1.28697	1.39013	0.091911	0.0308587	0.03734	1.6415	1.54399	1.54481
CAMK4	0.829866	0.82622	0.80668	2.82019	2.76	2.72487	1.37445	1.34297	1.43769
CANT1	4.92051	4.85592	4.96957	5.2544	5.13117	5.32157	5.1823	5.15317	4.79943
CANX	8.73618	8.78723	8.81643	8.39531	8.37729	8.40528	7.58387	7.57535	7.57231
CAP2	3.57108	3.8696	3.66498	4.0425	3.87827	3.96156	3.01095	3.50651	3.54877
CAPG	6.59736	6.68855	6.60793	6.1788	6.26434	6.13846	8.25413	7.86689	7.62641
CAPZB	6.7501	6.75259	6.7058	6.29506	6.25112	6.2915	6.93487	6.98976	7.10327
CASP1	4.80779	4.71771	4.85711	1.17642	0.872342	0.967461	2.62036	2.80066	2.71787
CASP3	3.45656	3.47795	3.32261	3.36787	3.79774	3.37594	3.46242	2.91609	3.20669
CASP4	6.88952	6.45414	6.57329	3.48358	3.09481	3.49236	4.55194	4.83771	4.657
CASP6	2.76085	2.71659	2.74576	1.89424	2.1274	1.98288	3.02083	2.78264	2.77382
CASP7	3.41083	3.66799	3.5372	2.64477	2.87082	2.63626	2.8515	2.42114	2.49536
CASP8	3.6626	3.51013	3.56778	3.65251	3.71237	3.57128	3.06871	3.18305	3.13627
CASP8AP2	1.53338	1.53593	1.66046	1.85977	1.59376	1.73901	1.76515	2.02704	2.05757
CAT	4.9592	4.89893	5.02508	4.4616	4.19045	4.32667	4.4921	4.61985	4.55571
CAV1	6.78482	6.8442	6.80447	6.65964	6.53801	6.57078	6.80748	6.9441	7.04827
CAV2	4.41003	4.44367	4.52646	4.57569	4.5426	4.4621	2.07703	2.12368	1.91021
CAVIN1	5.71288	5.75884	5.75345	5.88983	5.97562	6.03972	6.63628	6.38176	5.98887
CAVIN3	0.155178	0	0	5.58376	5.95952	5.78767	6.51838	5.8064	5.34863
CBL	2.12994	2.23555	2.21342	1.7043	1.81884	1.73759	1.62395	1.38419	1.29145
CBR1	6.31101	6.28317	6.31093	4.2363	4.32106	4.41387	6.45803	6.23252	6.06413
CBR3	3.09696	3.21246	3.22073	2.77431	3.18953	3.17309	3.37433	3.00451	2.87511
CBR4	2.5051	2.6855	2.67359	2.59881	2.68617	2.55648	2.57482	2.55617	2.4795
CBX1	5.20631	5.20178	5.32854	5.18403	5.10915	5.16115	4.55856	4.67797	4.26697
CBX3	6.94071	6.96498	6.92079	6.24937	6.69801	6.28186	6.14771	5.83775	6.00633
CBX5	3.17046	3.19939	3.25061	3.80919	3.74794	3.74063	3.41619	3.5195	3.48757
CBX8	1.84598	1.7822	1.95486	2.9663	3.26677	3.17099	1.5447	1.36421	0.873545
CCDC106	1.8791	1.89424	1.80122	4.53712	4.38308	4.63404	4.19301	4.06783	3.85423
CCDC88A	2.56788	2.58169	2.57109	2.61199	2.5001	2.45502	2.90896	3.22873	3.54302
CCL2	5.68387	5.58734	5.68878	6.31864	6.20584	6.44199	3.95501	4.25599	4.15202
CCNA2	3.01452	3.08597	3.22693	0.699788	0.585588	0.773374	4.11856	4.45957	4.49493
CCNB2	3.17234	3.32649	3.15605	1.04752	0.820307	0.912377	4.85519	4.85352	4.92666
CCND1	7.3492	7.40273	7.3177	5.21497	5.30127	5.25415	6.68385	6.53722	6.51268
CCND3	4.97789	5.01778	5.05158	3.7402	3.78394	3.85789	4.47854	4.50308	4.3147
CCNE1	3.80883	3.85702	3.96899	0.973695	0.993695	1.10931	2.77916	2.96091	2.7664
CCNF	1.60389	1.76499	1.77191	0.932841	0.899642	1.04526	1.95331	1.84041	1.60168
CCNG1	5.04638	5.0104	5.04921	5.566	5.62246	5.40266	6.41156	6.4247	6.64404
CCNG2	2.82346	3.19535	2.84916	2.23576	2.33001	2.47594	2.30508	2.28799	2.36562
CCNK	4.09751	4.03738	3.83729	3.04451	2.81552	2.99905	4.13366	4.63895	5.13676
CCNL1	4.19579	4.23922	4.34154	4.71053	4.31998	4.58003	3.7877	3.96131	4.04066
CCNO	2.11914	2.22708	2.12659	2.79027	2.85836	2.87915	3.02311	2.79511	2.68978
CCNT1	2.83815	2.94638	3.00884	3.15697	3.14145	3.01831	2.6755	2.54718	2.68351
CCP110	2.44447	2.46011	2.5424	1.72692	1.74089	1.64505	2.41679	2.50165	2.61051
CCSER2	3.72877	3.76911	3.71086	3.10953	2.97702	2.93133	2.93285	3.17405	3.37424
CCT2	6.46734	6.49658	6.52153	6.41241	6.51403	6.39719	6.47437	6.35337	6.2607
CCT3	7.14871	7.17415	7.19451	7.13605	7.20018	7.09949	7.36673	7.07322	6.82331
CCT4	6.09165	6.10045	6.10852	5.7007	6.05509	5.80331	6.74587	6.26857	6.2127
CCT5	6.91864	7.02071	7.07133	6.35922	6.20682	6.34093	6.88458	6.88273	6.6569
CCT6A	7.73373	7.76116	7.79966	6.5991	6.6844	6.52675	6.57654	6.49318	6.3675
CCT6B	1.11899	1.08794	1.10574	0.78454	0.814526	0.73556	1.26826	1.32244	1.23067
CCT7	7.28207	7.35106	7.34268	7.15001	7.14962	7.2672	7.45745	7.30633	7.07446
CD2AP	4.07572	4.06329	4.06121	2.13471	2.14187	2.08109	3.50423	3.68755	3.99127
CD40	2.70907	2.52164	2.6576	0.0296635	0	0	2.77168	2.62284	2.17651
CD44	8.96055	9.09511	9.0527	8.056	7.88035	7.95548	7.77134	8.61932	7.83471
CD47	4.08249	4.05441	4.03839	3.79198	3.93838	3.6802	4.68639	4.5166	4.61238
CD55	6.56347	6.46699	6.57703	7.11156	6.67622	7.02462	4.6819	5.23055	5.59754
CD59	5.84771	5.86387	5.85384	6.46444	6.67406	6.61324	5.91943	5.68082	5.43911
CD63	8.57354	8.63169	8.75491	9.91551	10.0838	10.0672	10.7089	10.3573	9.91602
CD70	0.162202	0.359773	0.0485333	4.13814	4.24552	4.23221	5.62013	5.56873	5.21464
CD74	0.933257	1.00501	0.983997	10.3963	9.93676	10.26	7.40804	7.74697	7.56295
CD81	6.68208	6.69749	6.66539	6.13379	6.77185	6.28919	7.15397	6.40008	6.15214
CD82	4.0105	4.06233	3.97071	2.37421	2.71618	2.55598	7.6411	7.05166	6.72432
CD83	1.26861	1.39465	1.31841	2.5406	2.70557	2.65451	1.42719	1.32481	1.41734
CD9	5.59662	5.63434	5.7023	5.36067	5.47072	5.51333	6.48924	6.4651	6.22769
CDADC1	1.38047	1.47779	1.40246	1.32476	1.54519	1.33791	1.1878	1.06338	1.04794
CDC20	3.82887	3.75702	3.8818	1.25744	1.3087	1.34187	5.64613	5.52876	5.13615
CDC25A	1.51729	1.48684	1.37301	0.524214	0.51398	0.556234	1.87305	1.64478	1.48864
CDC25B	5.36105	5.28573	5.24545	5.95748	5.72615	6.14731	4.35532	4.52473	4.30008
CDC27	4.55413	4.59667	4.58016	4.16206	4.02888	3.98368	4.24251	4.5076	4.68163
CDC34	4.91881	4.95144	4.94983	4.79303	4.97654	5.02998	6.05085	5.70637	5.43118
CDC42	4.58988	4.04761	4.52687	4.56734	5.48027	4.8343	5.48653	4.5189	3.97299
CDC42BPA	3.7638	3.75056	3.84536	3.60075	3.51039	3.51476	3.11956	3.26588	3.38429
CDC42EP1	6.3388	6.26241	6.17494	6.72259	6.40977	6.72505	5.36807	5.71569	5.66038
CDC42EP2	1.37721	2.0339	1.34387	0.801706	0.649742	0.753205	2.0243	2.32575	1.58746
CDC42EP4	4.27011	4.32092	4.32345	4.00145	4.06116	4.04648	4.31165	4.02568	3.77584
CDC42SE2	3.50387	3.51086	3.49368	3.13757	3.39851	3.14779	2.81156	2.63329	2.93555
CDC45	2.42233	2.20818	2.41439	1.0455	0.83969	1.13842	3.84293	3.94774	3.68317
CDC5L	3.90398	3.91402	3.98706	3.03561	2.874	3.01063	3.18572	3.36754	3.43229
CDC6	2.8913	2.85662	3.14972	1.65998	1.3048	1.28941	3.61635	3.58463	3.46946
CDC7	1.87675	2.0006	1.95977	2.35194	2.22025	2.09086	2.10467	2.28358	2.08229
CDCA3	2.42018	2.62527	2.58404	1.71298	1.60382	1.53941	3.8418	3.90033	3.82289
CDCA8	2.10019	2.11472	2.24014	0.545915	0.713068	0.726143	3.95813	3.82391	3.50662
CDH11	2.82105	2.7851	2.83348	2.64312	2.49357	2.64904	0.629746	0.611149	0.516811
CDH13	0.0593276	0.0195197	0	5.42572	5.15069	5.50956	5.9275	6.15977	6.35153
CDH2	4.94701	4.99768	4.98781	5.46937	5.30086	5.36776	3.65786	3.89051	3.78559
CDK1	3.76022	3.69863	3.73238	1.00772	0.810142	0.733495	4.86907	4.53926	4.79541
CDK13	3.93712	4.34467	4.40519	4.15508	3.92888	4.10603	2.79919	2.98106	2.88931
CDK2	3.6523	3.47052	3.5403	2.47825	2.30973	2.35071	4.10487	4.03623	3.93996
CDK4	5.47964	5.59386	5.58564	6.97722	7.53834	7.18658	7.618	6.89742	6.72194
CDK5R1	1.37674	1.47122	1.53089	1.55968	1.70776	1.56556	1.312	1.17209	1.14853
CDK5RAP2	2.75548	2.79541	2.84015	3.33739	3.27995	3.3403	3.16518	3.1726	3.11454
CDK7	4.54045	4.54076	4.62597	3.71911	3.67636	3.67468	4.84877	4.83872	4.64743
CDK9	4.19021	4.25076	4.27359	4.59992	4.42724	4.55462	4.67615	4.64102	4.56468
CDKAL1	2.37531	2.29945	2.33718	2.2385	2.07955	2.12165	1.61935	1.65134	1.74177
CDKN1A	8.07964	8.10042	8.13024	5.59894	5.68878	5.71933	6.4734	6.29685	5.91197
CDKN1B	3.91607	3.89831	3.99616	4.14496	4.1434	4.1469	3.81367	3.8746	3.74551
CDKN2AIP	2.39859	2.37578	2.52178	3.02193	3.00689	2.96742	2.52102	2.27642	2.26197
CDKN2D	1.50673	1.21722	1.25705	2.09883	2.90901	2.3172	3.46344	2.71553	1.93611
CDKN3	3.22644	3.13298	3.38187	1.13984	0.860987	0.999038	5.306	5.80165	5.59098
CDON	1.67023	1.67229	1.81891	1.97843	1.95486	1.85768	0.644823	0.590436	0.534397
CEBPA	2.04391	1.98124	2.03539	1.00274	1.20747	1.04135	0.015195	0.0214769	0
CEBPB	6.49916	6.46813	6.39568	7.07052	7.0517	7.13486	7.64592	7.38612	7.31137
CEBPD	5.49644	5.41795	5.40873	3.62534	3.53224	3.64104	4.08824	4.09974	3.98253
CEBPG	5.08025	5.09887	5.10035	4.6586	4.75046	4.57438	4.39641	4.22499	4.24229
CELSR1	2.26888	2.29238	2.30951	2.72039	2.79365	2.75947	2.29865	2.11333	1.91662
CELSR2	1.31101	1.26267	1.35175	2.98777	2.91198	3.02508	0.61842	0.566724	0.530739
CENPA	1.50478	1.73432	1.59389	0.246501	0.407792	0.474314	3.33959	2.76489	3.03683
CENPF	2.44592	2.50423	2.4831	0.889968	0.70619	0.8063	3.04961	3.31578	3.40047
CENPJ	1.93077	1.90984	1.915	0.906156	0.695606	0.78674	1.54314	1.62782	1.79157
CENPM	2.1912	2.34459	2.33823	0.733625	0.737693	0.897378	4.50363	3.77424	3.72361
CEP131	1.81756	1.74197	1.65693	3.42628	3.38015	3.49746	2.65026	2.45818	2.20192
CEP192	1.60473	1.65783	1.81946	1.56507	1.23086	1.34468	1.69075	1.78946	1.85015
CEP250	2.24641	2.29163	2.30607	2.4963	2.38921	2.58532	2.58317	2.66396	2.37964
CEP57	4.0861	4.06194	4.03087	2.94448	2.6872	2.86416	3.05504	3.18245	3.304
CETN2	5.22458	5.28807	5.33509	5.28936	4.8903	5.07913	5.95145	6.38544	6.44811
CFB	1.27806	1.29498	1.45981	0.274617	0	0.306141	3.44722	3.15587	2.7908
CFH	4.79706	4.93389	5.09359	2.73356	2.48837	2.72522	1.69048	1.66866	1.784
CFL1	8.70354	8.6934	8.67542	9.49902	9.3894	9.61483	9.78364	9.76332	9.51319
CFLAR	1.84105	1.68751	1.95804	2.86252	3.07694	3.25058	3.37285	3.05549	2.90204
CGRRF1	2.22346	2.24585	2.27151	2.47554	2.66185	2.49601	3.20087	2.8456	2.8622
CHAC1	5.15585	5.17327	5.168	5.14827	5.25932	5.37714	4.32744	3.96117	3.66357
CHAF1A	3.02309	2.99011	3.07487	1.51075	1.2548	1.58098	3.5254	3.53527	3.23512
CHEK1	2.82833	2.93581	2.94043	1.13033	0.935685	0.985533	2.70561	2.66137	2.57415
CHEK2	2.08085	2.08066	2.25403	1.59301	1.5708	1.71548	3.45687	3.31326	3.29574
CHKA	3.98478	4.04802	4.08735	4.21525	4.52352	4.38274	4.34153	4.22073	4.14445
CHMP1A	4.98016	5.10105	5.10905	5.29352	5.39861	5.38017	5.86235	5.54281	5.19201
CHPT1	4.43895	4.49968	4.44031	5.3641	5.79931	5.37704	5.35212	4.86925	4.79855
CHRNA5	2.28353	2.276	2.44089	1.43128	1.19367	1.26716	1.94864	1.93634	1.78946
CHRNB1	0.939653	1.21971	1.22218	2.31966	2.34812	2.68869	1.39869	1.21426	1.17365
CHST2	1.6547	1.62085	1.60385	2.48676	2.58146	2.61665	4.01086	3.86259	3.81138
CHST3	2.52328	2.52439	2.61113	4.11448	4.05815	4.14227	2.50316	2.48989	2.27377
CIITA	0.402293	0.479405	0.394257	2.37915	2.30799	2.42309	1.39102	1.28558	1.37787
CITED2	5.89496	5.83333	5.75866	3.23929	2.84389	3.21212	4.59749	5.18175	5.35349
CKAP4	7.11927	7.12609	7.20233	5.98838	5.85331	5.95784	5.9066	5.9951	5.7461
CKAP5	4.7143	4.73504	4.76516	3.71123	3.29685	3.57271	4.33117	4.70945	4.60723
CKB	2.45212	2.62285	2.57905	1.91217	1.97232	2.05318	2.50454	1.7216	1.46254
CKS1B	6.09245	6.05252	6.11912	5.63173	5.27724	5.49443	6.42258	6.64481	6.72646
CKS2	5.12277	5.01701	4.99387	3.18456	3.93961	3.61182	7.09429	6.54842	6.65577
CLASP1	3.85468	3.89381	3.9106	3.77095	3.47001	3.72952	2.68709	2.92128	2.76381
CLCF1	3.26236	3.28822	3.39221	2.46879	2.4328	2.65217	3.72246	3.75584	3.59303
CLCN2	2.06335	1.96512	2.01152	1.95394	1.81269	1.88066	1.19469	1.10546	1.111
CLCN3	3.92822	3.97622	4.07365	4.86068	4.86076	4.8408	4.61706	4.47655	4.50649
CLGN	3.31362	3.25743	3.37023	3.48345	3.43173	3.34955	4.05964	4.3123	4.22988
CLIP1	5.06674	5.10537	5.12158	4.84874	4.5345	4.73162	4.35122	4.67681	4.83269
CLIP2	4.01753	4.01626	4.00145	4.29007	4.20667	4.317	5.23752	5.30196	5.08523
CLN5	2.95533	3.23813	2.79463	3.12125	3.44119	3.29838	4.14161	3.69622	3.65757
CLN6	3.4898	3.3771	3.40513	3.71041	3.96226	3.82444	4.47969	4.12353	4.22668
CLN8	3.54545	3.64894	3.93509	2.46031	2.46599	2.38963	2.73456	2.51343	2.35162
CLNS1A	4.98609	5.14684	5.44422	5.87454	5.59181	5.70554	3.72016	4.05038	3.99245
CLP1	2.12563	2.40828	2.44941	2.24068	2.6957	2.20546	3.33186	2.68069	2.48229
CLPB	2.16554	2.47228	2.53149	3.48666	2.67557	3.59828	2.82969	2.86433	2.84467
CLSTN3	4.68753	4.73072	4.78933	3.53256	3.58622	3.59918	2.61546	2.50871	2.50342
CLTA	7.93166	7.96681	7.98375	7.91164	7.97273	8.03556	8.20609	7.92602	7.86519
CLTB	5.7878	5.89055	5.80567	5.75418	5.84622	5.90815	5.27678	5.17105	4.98272
CLTC	6.17498	6.22425	6.19763	5.61056	5.84315	5.5276	6.06434	5.80172	5.98001
CLU	6.48866	6.47841	6.65482	3.09721	2.85595	2.9521	8.12977	8.5973	8.31508
CMTR1	3.77567	3.72411	3.83635	3.62584	3.92907	3.79677	3.04909	2.88923	2.70046
CNBP	7.65263	7.7616	7.80349	7.12102	7.20014	7.1051	7.36346	7.28319	7.18924
CNDP2	5.57279	5.39181	5.08365	5.21384	5.28991	5.24939	5.16036	5.1847	4.61662
CNIH2	2.57187	2.31128	2.45803	2.64415	2.12074	2.34494	1.69829	1.85995	2.2905
CNN3	6.16967	6.23481	6.23834	6.37702	6.28743	6.39263	3.93253	3.96897	3.98436
CNOT2	4.25961	4.30813	4.3555	4.41899	4.15849	4.33116	4.34524	4.4454	4.51527
CNOT4	4.31031	4.24602	4.18558	3.69152	3.0836	3.5255	3.08307	3.87335	4.07844
CNOT6	3.50562	3.49932	3.57286	2.49175	2.59632	2.46716	2.59562	2.459	2.6503
CNOT9	4.86434	4.77969	4.89403	4.06527	3.92222	3.87155	4.16138	4.58845	4.70078
CNP	4.22312	4.25383	4.29059	5.84741	6.10911	5.97625	4.47943	3.9446	3.53793
CNTROB	2.37581	2.28657	2.36483	2.89095	2.54282	2.928	3.40294	3.6084	3.23391
COG2	3.56319	3.64073	3.60301	3.46957	3.42779	3.48967	3.11433	3.10842	2.9735
COIL	3.50563	3.51497	3.60021	3.42277	3.26224	3.30299	2.96192	3.2197	3.00179
COL12A1	5.69169	5.71174	5.79232	2.55187	2.85407	2.34472	1.54678	1.74786	1.84829
COL15A1	1.19142	1.20243	1.02958	4.64961	4.43616	4.5994	3.04331	3.13861	3.02852
COL16A1	2.58975	2.65292	2.56342	5.06261	5.21056	5.18503	4.05593	3.7257	3.37511
COL1A1	3.23564	3.18505	3.07595	0.280543	0.295245	0.231107	3.79842	3.8557	3.94031
COL4A1	4.1871	4.20614	4.22018	3.9395	3.86777	3.91998	0.163731	0.143467	0.10517
COL4A2	4.6365	4.66858	4.63895	5.49012	5.45112	5.5338	0.905843	0.889189	0.844198
COL5A1	4.70689	4.72568	4.73173	2.70837	2.69574	2.78767	2.74255	2.66244	2.3101
COL5A2	5.48396	5.52739	5.56085	0.738672	0.823906	0.78165	2.28158	2.30908	2.14369
COL6A1	6.7933	6.78745	6.82906	7.53327	7.25779	7.5348	7.45073	7.60122	7.30964
COL6A2	7.04207	7.05522	7.08713	7.59399	7.46507	7.61901	8.39155	8.31874	8.09058
COL6A3	8.10111	8.12264	8.29785	0.0393686	0.0529486	0.0884632	6.32054	6.27354	6.12221
COL7A1	2.59129	2.63891	2.64082	1.02317	1.20613	1.2979	3.77207	3.43892	3.17227
COLGALT1	6.23041	6.22923	6.25867	4.68495	4.7925	4.7266	6.06329	5.88893	5.68906
COMT	5.81944	5.87188	5.45346	7.06349	7.36323	7.3825	7.03554	6.43506	6.67725
COPA	5.13344	5.1219	5.13062	5.74848	5.78981	5.73475	5.93135	5.91792	5.74767
COPB1	6.11514	6.15691	6.24792	4.89194	4.96063	4.82892	6.01188	5.88826	5.87195
COPB2	6.42209	6.45418	6.52092	5.4728	5.35765	5.38886	6.36253	6.43716	6.23867
COPE	6.36286	6.45638	6.40121	5.92141	6.31591	6.10907	7.39577	6.83904	6.70992
COPS5	4.96759	4.93194	4.97349	4.99392	5.42239	5.07256	5.38951	4.89281	4.69914
COPZ2	2.01684	2.3293	2.32324	3.03744	3.01816	3.04327	5.36084	5.44915	5.28895
COQ8A	2.68496	2.66524	2.77832	4.00512	4.10215	4.19498	2.90575	2.66946	2.36228
COX10	3.57307	3.58544	3.6269	2.83086	2.56299	2.76946	3.3948	3.60537	3.58415
COX11	4.80391	4.7161	4.79365	4.12934	4.62738	4.3212	4.68907	4.30793	4.23465
COX15	4.13599	4.20274	4.21039	3.42462	3.59988	3.37876	3.82822	3.59968	3.78174
COX17	4.63701	4.6944	4.59316	4.28188	4.99158	4.54658	4.99529	4.63501	4.74564
COX4I1	8.05046	8.00946	8.12311	8.61062	8.88776	8.81393	9.03843	8.57167	8.29303
COX5A	6.11379	6.18529	6.35609	5.85318	6.03491	6.02366	6.8074	6.56325	6.40071
COX5B	5.75389	5.7625	5.93127	6.45852	7.07307	6.69719	7.5367	6.9174	6.30304
COX6A1	8.18206	8.19018	8.22628	8.08363	7.99651	8.245	8.59599	8.47943	8.38371
COX6B1	7.25172	7.24729	7.27512	6.42273	6.81666	6.68704	7.57939	6.92717	6.71967
COX6C	6.21689	6.22913	5.96127	5.8587	6.29898	5.88562	6.32146	6.11121	6.26243
COX7A2	6.30696	6.26715	6.56309	6.71726	7.16052	6.67056	6.47008	5.79465	5.56196
COX7A2L	6.01847	6.07373	6.08868	6.51551	6.65449	6.55319	6.89572	6.49386	6.54036
COX7B	7.16629	7.21647	6.51209	6.30297	6.34744	5.98724	7.24329	7.01895	7.5402
COX7C	6.53969	6.50116	6.59494	6.34849	7.30243	6.73946	7.95884	7.19997	7.24854
COX8A	7.19215	7.184	7.24535	7.99282	8.20607	8.27826	8.57056	8.15057	7.85409
CPE	3.54581	3.35658	3.49983	3.60028	3.54786	3.56465	4.07385	3.98813	3.79477
CPOX	4.32474	4.22791	4.25207	2.95217	3.23146	3.04905	4.11119	3.76277	3.84417
CPT1A	4.26089	4.37588	4.28882	3.61916	3.51493	3.69647	3.90022	3.90675	3.72418
CPT2	3.21387	3.20813	3.26373	3.4452	3.30637	3.33596	2.84248	3.03464	2.79991
CRAT	4.31224	4.26725	4.31158	4.60289	4.35373	4.57744	5.48802	5.70633	5.42052
CREG1	7.24469	7.26913	7.2994	5.36183	5.36463	5.26144	6.80123	6.8723	6.988
CROT	3.4592	3.50314	3.55157	1.64214	1.87109	1.78622	2.8587	2.57592	2.60292
CRYAB	1.81033	1.68359	1.75204	4.51105	4.12381	4.5367	2.70164	2.90676	2.8886
CRYZ	4.68777	4.76942	4.83355	4.16026	4.32172	4.11212	5.1824	4.98	5.10755
CS	6.35601	6.38828	6.3657	6.03663	5.86004	6.01337	6.25954	6.37074	6.23946
CSAD	1.54964	1.83899	1.63389	3.88282	3.6629	3.93049	1.62455	1.54809	0.937531
CSE1L	5.17033	5.24539	5.24921	4.9921	4.83082	4.76955	6.06747	6.36433	6.50701
CSF1	5.26903	5.27068	5.29453	3.75858	3.50216	3.64131	6.70742	6.82886	6.60577
CSNK1D	5.98262	6.0257	6.07598	6.03007	6.02459	6.05682	5.27506	5.26463	5.1308
CSNK1E	6.19727	6.00851	6.11813	5.80576	5.7922	5.83826	6.03977	5.96264	5.70086
CSNK2A2	5.00561	4.983	5.07924	4.79195	4.6761	4.7391	4.77388	4.84773	4.89908
CSNK2B	7.44123	7.67469	7.66764	7.34883	6.51994	7.09423	6.1199	6.94552	6.94427
CSRNP2	3.45996	3.49509	3.53038	3.50875	3.42297	3.4181	2.96076	2.97832	2.85284
CSRP2	2.55284	2.63723	2.8625	5.39389	5.63587	5.47372	2.76109	2.30012	2.30211
CSTF2	3.99196	3.92793	4.05433	3.43561	3.42419	3.44129	3.67139	3.66281	3.45785
CSTF3	4.41439	4.44294	4.53513	3.5324	3.46927	3.48975	4.00582	3.65412	3.87496
CTBP1	5.68746	5.67793	5.73503	5.60722	5.65971	5.63984	5.71154	5.57927	5.38421
CTCF	4.44504	4.46359	4.48759	4.53107	4.22738	4.44058	3.88795	4.04485	4.14539
CTH	4.71898	4.68553	4.78772	2.31329	2.35356	2.24276	4.5301	4.55249	4.2872
CTNNB1	5.2196	5.37746	5.4212	6.0383	6.14656	6.03953	6.48837	6.36646	6.20606
CTPS1	4.38514	4.52912	4.31603	4.01205	4.31755	4.13979	4.50005	4.12255	3.97132
CTSC	5.44381	5.45846	5.57274	4.92468	4.92835	4.91034	4.59696	4.42484	4.31085
CTSD	10.8845	10.8375	10.9008	9.29168	9.16705	9.36878	11.1915	11.0392	10.9533
CTSF	3.19648	3.16473	3.21746	6.30383	6.55958	6.45856	4.98779	4.55337	4.16036
CTSS	1.47092	1.45188	1.42486	1.94647	2.19304	1.92457	5.5744	5.33967	5.43561
CTTN	6.08441	6.09109	6.11522	6.8255	7.00148	6.96788	7.26841	7.01405	6.80659
CUL1	4.91278	4.93426	5.09195	5.09376	4.95075	5.00905	5.20818	5.36522	5.29914
CUL3	4.63174	4.59794	4.56814	4.21663	3.91386	4.54703	3.4868	4.25047	3.91781
CUL4A	4.39142	4.51238	4.40428	4.20942	4.00318	4.13969	5.52647	5.51708	5.51532
CUL5	2.8652	2.86616	2.96624	0.991662	1.08274	1.07974	1.811	1.72827	2.06207
CX3CL1	2.01585	1.92437	1.94242	4.40886	4.42322	4.42202	0.0200605	0.0181869	0
CXCL1	0	0	0	5.71343	5.92494	5.79126	1.80059	1.87368	1.65418
CXCL2	2.14933	2.13585	2.22636	0.0440779	0	0	4.56184	4.44811	4.44991
CXCL3	2.69117	2.6071	2.59893	3.15438	2.95616	3.19414	3.34871	3.2853	3.19451
CXCL8	4.40734	4.43583	4.33068	3.53105	3.93901	3.62624	5.87756	5.38106	5.65663
CXXC1	4.29427	4.37746	4.43256	5.01516	4.94129	5.07484	4.70071	4.46168	4.0953
CYB5A	0.572448	0.609188	0.620314	2.84942	2.845	2.92539	3.50573	3.37408	3.18877
CYB5B	4.65773	4.79473	4.80141	5.01511	4.99069	4.9612	5.08877	5.12184	4.96074
CYB5R1	3.98695	4.0344	3.90174	4.72517	4.95538	4.8897	5.2761	4.88167	4.69379
CYB5R3	7.29069	7.30168	7.20766	7.65201	7.14057	7.6137	7.47833	7.89471	7.8591
CYC1	6.35347	6.31945	6.41618	5.99161	6.08775	6.10964	7.23938	7.0374	6.66249
CYCS	6.2109	6.22395	6.20944	4.84147	5.3346	4.82038	5.70233	5.27793	5.41642
CYFIP1	4.17401	4.16067	4.27487	4.33151	4.35876	4.30757	4.49785	4.40696	4.52657
CYFIP2	3.94064	4.05108	4.03034	2.88153	2.68072	2.78937	3.75993	4.00308	4.14135
CYP26B1	2.79869	2.87262	2.8424	0.73428	0.518816	0.541366	1.34118	1.2995	1.14397
CYP2J2	2.5715	2.72305	2.75765	3.15653	2.85057	3.17549	0.679311	0.668862	0.542433
CYP51A1	5.8695	5.92023	5.91346	6.88717	6.95795	6.73802	5.95927	5.88018	5.96592
CYTH2	3.5938	3.60236	3.69195	4.12776	4.2287	4.32838	4.29853	3.48057	3.16817
D2HGDH	1.7051	1.75451	1.67272	2.86635	3.31648	3.08781	2.61961	2.15246	2.05051
DAB2	4.69813	4.71427	4.77455	3.79277	3.33794	3.47941	4.96734	5.41198	5.34168
DAD1	7.30836	7.31393	7.43379	7.53354	7.1397	7.40615	7.1913	7.52058	7.19
DBF4	3.6452	3.59565	3.56353	2.36071	1.94199	2.09313	3.39015	3.7938	3.72958
DBP	2.39747	2.25961	2.40909	3.07793	3.32411	3.22798	2.25626	1.94329	1.98797
DCBLD2	4.84266	4.86374	4.89459	5.02638	5.11353	4.96586	7.06843	7.00457	7.08822
DCK	2.73286	2.7063	2.67156	2.79115	2.8557	2.69902	3.57916	3.41854	3.51999
DCLRE1B	1.52073	1.54662	1.63074	1.41739	1.36072	1.55035	2.99353	3.08074	2.97518
DCP1A	1.9708	2.18079	2.15928	2.17036	2.1819	2.14044	1.86779	1.95964	1.95149
DCP2	1.74105	1.71888	1.69697	1.67847	1.99179	1.61112	1.30755	1.23358	1.21836
DCPS	3.48459	3.50178	3.51629	4.30791	4.05632	4.20165	2.41109	2.456	2.2667
DCTN1	5.28169	5.31117	5.36065	5.85973	5.70463	5.84656	5.95472	5.95111	5.60909
DCTN4	4.55764	4.53811	4.67193	4.2005	3.99838	4.12714	4.45355	4.70548	4.56762
DCTPP1	3.77079	3.87852	3.92415	3.91672	4.37776	4.14999	4.98102	4.2506	3.90144
DCXR	4.36455	4.26311	4.50883	6.15483	6.54147	6.37984	5.44659	5.07029	4.83468
DDAH1	2.4934	2.43646	2.53731	2.07411	1.83946	1.87616	1.58138	1.93222	1.97528
DDAH2	4.06259	4.06935	4.04934	3.06543	3.46336	3.41526	3.92657	3.57883	3.16714
DDB1	5.3917	5.44002	5.45495	5.75396	5.82888	5.81067	6.29791	6.18312	5.96251
DDB2	3.5878	3.44673	3.63903	5.43929	5.47239	5.52418	4.71491	4.58877	4.32454
DDIT3	5.05045	5.17359	5.25602	7.19962	7.50268	7.31451	6.29428	5.78621	5.5709
DDIT4	6.38888	6.36297	6.40369	6.91731	7.54821	7.18236	7.24493	6.46841	6.1661
DDT	4.95366	4.91674	4.89197	6.5208	7.16564	6.88843	6.49741	5.94346	5.78163
DDX10	3.96434	4.0395	4.02396	1.9688	1.80393	1.79274	2.20131	2.67263	2.60089
DDX18	4.30119	4.3601	4.41598	4.72953	4.85594	4.66579	3.973	3.80911	3.91024
DDX21	5.69171	5.72261	5.79247	5.29099	5.18595	5.13297	4.42588	4.5325	4.47712
DDX39A	5.52397	5.59582	5.59834	4.79139	5.12193	4.89669	6.47863	5.91733	5.89935
DDX60	3.21534	3.26121	3.27787	2.02933	2.03738	1.92569	1.25884	1.16415	1.26906
DECR1	4.39668	4.49059	4.51722	4.00321	4.36607	3.76735	5.11922	4.89802	4.85331
DEK	5.31561	5.43731	5.361	4.77446	4.65107	4.59832	4.68629	4.78389	4.87869
DENND5A	4.95883	5.00528	4.96082	4.24004	4.12874	4.18782	4.22593	4.22003	4.02613
DEPDC1	2.00538	2.05174	2.04968	0.151902	0.214429	0.211062	3.16629	3.26951	3.48144
DEPTOR	1.4205	1.36049	1.23808	1.62175	1.57134	1.69461	0.730303	0.6054	0.731682
DGAT1	2.66881	2.83083	2.80157	3.15371	3.09972	3.1895	3.19579	3.09568	3.00644
DGCR8	2.92192	2.93329	2.98727	3.52492	3.53032	3.54645	2.69041	2.56488	2.39701
DGKA	2.34988	2.06208	2.31518	3.55771	3.48662	3.51378	2.7926	2.54229	2.78268
DGUOK	5.61733	5.79934	5.74102	5.51197	5.43129	5.4619	5.70736	5.82577	5.69308
DHCR24	5.4126	5.46642	5.48914	7.76238	7.72952	7.78745	6.86489	6.81517	6.59539
DHCR7	5.05161	5.06349	5.15789	8.34546	8.38769	8.3813	7.12219	7.00927	6.77488
DHFR	2.94158	3.14744	2.9783	1.56897	1.74692	1.47815	4.41445	4.65163	4.68651
DHPS	2.45225	2.47827	2.98735	3.23728	4.14589	3.88236	4.26725	3.64201	3.48796
DHRS1	1.15258	0.817044	1.10959	3.12773	3.31681	3.28622	2.86354	2.86897	2.30713
DHRS3	4.3292	4.42395	4.49271	8.34906	8.55986	8.46085	5.11025	4.62513	4.42871
DHRS7	5.06097	5.05381	5.21238	5.10738	5.4763	5.1159	5.66809	5.32294	5.23878
DHX15	5.74581	5.7746	5.80608	4.86063	5.02538	4.82289	5.47322	5.34308	5.5048
DHX58	2.57637	2.73528	2.77102	2.17347	2.33452	2.29716	1.67881	1.57789	1.47469
DIAPH3	1.84472	1.88183	1.92201	0.222712	0.120167	0.183409	1.74617	2.0613	2.00866
DKC1	5.28931	5.37214	5.46521	4.70591	4.76944	4.7252	4.59454	4.44225	4.31975
DKK1	5.51331	5.59691	5.61855	4.9031	4.91195	4.98222	3.16226	3.20232	3.35449
DLAT	3.88393	3.89991	3.98538	1.90625	1.84982	1.84756	3.06574	3.14487	3.14412
DLC1	2.87476	2.95529	2.84413	2.73123	2.62712	2.74042	2.72529	2.75251	2.77603
DLD	4.38849	4.56798	4.57927	4.45716	4.57705	4.37741	4.86736	4.70766	4.68783
DLG1	5.20867	5.17969	5.23904	3.94033	3.73986	3.85929	4.2801	4.4688	4.47915
DLG4	1.64832	1.64676	1.67994	3.53298	3.55518	3.69033	3.77805	3.85137	3.61446
DLG5	3.71923	3.76646	3.78692	2.81293	2.83272	2.88959	3.7309	3.68488	3.39769
DLGAP5	2.01333	2.1344	2.29155	0.311251	0.268221	0.30376	3.98809	4.10678	4.12088
DLST	4.11585	4.02917	4.15091	4.47389	4.53014	4.56447	5.49004	5.27563	5.03429
DMPK	3.55601	3.59919	3.54794	3.49665	3.71286	3.77607	4.24077	3.9653	3.65089
DNAJA1	7.27195	7.32394	7.30692	6.83618	6.84415	6.80687	6.99739	6.88018	6.96339
DNAJB1	6.43971	6.47613	6.51583	6.0868	6.27678	6.20737	6.78904	6.58826	6.27227
DNAJB4	3.86607	3.90602	3.93039	2.40109	2.43817	2.27054	2.23898	2.45685	2.73337
DNAJB9	4.35924	4.43037	4.42383	5.22184	5.40817	5.157	4.11581	3.96386	4.07751
DNAJC1	3.91433	3.90884	3.94585	4.02404	3.79822	4.03854	4.6664	4.98646	5.00123
DNAJC12	2.9173	3.18671	3.09983	3.45519	3.39002	3.29897	2.66925	2.74475	2.59489
DNAJC3	3.62723	3.64947	3.67177	4.23501	4.386	4.08954	4.10776	3.9561	4.05466
DNM1L	4.29073	4.24274	4.37645	4.43963	4.13973	4.33681	4.45157	4.72811	4.65328
DNMBP	3.11555	3.07077	3.2019	2.80276	2.48085	2.73843	2.03888	2.3921	2.41968
DNMT1	4.15956	4.12694	4.15835	4.3418	4.15863	4.26275	4.4196	4.42662	4.22923
DNTTIP2	3.90357	3.94431	3.95421	3.46558	3.27344	3.36516	2.62114	2.6528	2.78464
DOCK4	1.64855	1.47327	1.58555	2.47261	2.2627	2.37964	0.484781	0.551572	0.520054
DONSON	3.65357	3.58822	3.60575	2.73804	2.72897	2.556	3.7503	3.7268	3.44947
DPYSL3	4.40557	4.45388	4.47391	3.29024	3.19883	3.25002	3.97741	4.07944	4.05757
DPYSL4	4.60353	4.48772	4.63522	2.90388	2.84425	2.90605	2.9044	2.817	2.3801
DR1	2.75693	2.72597	2.79005	2.96386	3.13573	2.98805	2.04579	1.94348	2.01272
DRAM1	5.11525	5.13716	5.13009	3.59581	3.83398	3.66094	5.16684	4.90817	4.9802
DSCC1	2.23433	2.26385	2.1795	1.47078	1.60975	1.43561	2.60515	2.44003	2.52356
DST	4.05377	4.16947	4.1266	3.55451	3.20299	3.37745	3.02037	3.27996	3.40953
DTNA	2.84548	2.94339	2.87542	0.451791	0.422532	0.613157	4.48787	4.47038	4.52759
DTNB	1.92537	1.77416	1.7896	3.44627	3.09433	3.34645	2.94392	3.21173	3.03078
DTX1	2.50687	2.53643	2.57347	2.13872	2.00413	2.2334	0.20055	0.244683	0.242529
DTX2	3.69616	3.45195	3.53413	3.20312	3.00169	3.23383	3.42219	3.53872	3.52579
DTYMK	3.5499	3.63684	3.56968	3.6914	4.38457	3.99557	6.09511	5.40156	5.15591
DUSP1	2.88471	3.04194	2.97164	2.49016	2.48826	2.47696	5.08798	4.93459	4.7279
DUSP3	5.26418	5.29327	5.49294	4.23947	4.22296	4.37682	5.66621	5.66601	5.39918
DUSP4	4.39371	4.45791	4.49249	5.59908	5.6076	5.61926	4.94095	4.93649	4.76508
DUSP5	2.80721	2.90885	2.95674	2.51332	2.58662	2.4302	4.02058	3.89599	3.81172
DUSP6	2.39865	2.17944	2.38426	5.32184	5.17809	5.2213	3.81418	3.87854	3.6988
DUT	4.97627	5.00678	5.04003	4.53658	4.87202	4.75516	6.07332	5.4492	5.3348
DVL2	3.70942	3.73784	3.74221	4.94783	5.00715	5.16215	4.90087	4.41885	4.25326
DYNC1H1	4.09805	4.17579	4.23686	3.87622	3.89424	3.98948	4.75506	4.66849	4.523
DYNLL2	4.00136	4.09733	4.1263	5.01067	5.20908	5.13668	3.87731	3.70896	3.42901
DYNLT3	4.67644	4.75679	4.69733	3.72751	3.76947	3.66289	5.1879	5.11785	5.46939
DYRK1A	3.25175	3.4785	3.34161	3.28473	3.30816	3.14357	2.98846	3.17667	3.24183
E2F1	2.91688	3.06166	2.988	1.70041	1.86316	1.7496	5.19757	4.97572	4.78894
E2F3	3.57101	3.45944	3.534	1.64072	1.80761	1.81967	1.50341	1.60202	1.5924
E2F4	5.55112	5.56519	5.61918	5.36304	5.19029	5.4665	5.92396	5.94077	5.69695
E2F5	3.61134	3.64405	3.64042	3.78497	3.72379	3.54973	2.69922	2.94744	2.95279
EBP	3.25992	3.2972	3.36003	4.45128	5.37343	4.60475	5.6519	5.2326	5.03949
ECH1	6.38687	6.38273	6.47193	5.79449	5.83626	5.89718	6.40159	6.20494	6.08696
ECHS1	5.43104	5.50378	5.35437	4.38985	4.84769	4.52272	6.54508	5.90083	5.70539
ECI1	3.99673	3.88791	3.94779	4.34812	5.02348	4.75513	4.40844	3.62034	3.54243
ECI2	4.66727	4.77078	4.72459	3.8175	3.73522	3.62678	4.77779	4.5999	4.5093
ECM1	3.50912	3.29863	3.442	6.00655	5.50155	5.9449	6.08585	6.53873	6.33379
ECSIT	4.79921	4.73292	4.78348	4.75707	4.71393	4.7077	5.71832	5.44178	5.2927
ECT2	3.45178	3.43995	3.49597	1.78344	1.43865	1.3209	4.05427	4.15138	4.49
EDC4	3.75398	3.69665	3.69341	3.93608	3.87945	4.01509	4.0302	3.93029	3.59737
EDEM1	4.23391	4.12496	4.14203	4.44134	4.77464	4.48482	4.26866	4.0195	4.08344
EDF1	6.60723	6.74499	6.62257	7.93366	8.01423	8.2207	7.82716	7.69681	7.28291
EDIL3	5.26531	5.26236	5.29101	5.10986	5.17529	5.00966	4.85396	4.84928	5.00639
EED	2.33703	2.37567	2.56661	1.83865	2.29048	1.73111	2.46784	2.04289	1.99274
EEF1AKMT1	1.75782	1.59917	1.48591	1.631	1.63504	1.83582	2.02699	1.9936	2.04149
EEF1B2	7.23378	7.44289	7.4677	8.19106	8.26125	8.08376	8.5165	8.40874	8.34213
EEF1E1	5.23445	5.18832	5.06137	4.36141	4.68289	4.44381	4.26402	4.05031	4.26168
EEF2	8.60405	8.62655	8.67341	10.0211	10.0241	10.1321	10.2083	10.0574	9.75898
EFEMP1	1.68422	1.29791	1.31522	5.9215	5.77436	5.67796	3.83671	3.95809	4.26676
EFEMP2	0.754587	0.66298	0.72901	5.21783	5.02371	5.16105	5.45276	5.51135	5.34078
EFNA1	3.06971	3.19211	3.21732	3.29249	3.52534	3.31525	0.0614679	0.0347524	0.0598218
EFNA3	2.12747	2.28073	2.17099	1.60444	1.84263	1.70155	1.15322	0.909023	0.633674
EFNA5	2.47419	2.47677	2.5343	3.06868	2.81749	2.93368	2.04368	2.29921	2.36057
EGFR	4.39179	4.47579	4.44271	2.14964	1.91671	2.10504	3.25072	3.46093	3.43022
EGLN2	3.68196	3.39212	3.80872	3.90918	4.51334	4.24517	5.6878	5.50247	4.67888
EGR1	3.75229	3.82111	3.41493	4.27404	3.87886	4.26229	1.91566	2.21484	2.78279
EGR2	0.475158	0.594347	0.401376	1.48707	1.15126	1.48691	1.92612	2.04779	2.0578
EHD1	3.59926	3.49978	3.6787	4.131	4.04128	4.17964	5.41358	5.30088	5.0863
EI24	6.41505	6.3075	6.50356	5.86903	5.67407	5.9421	4.94729	4.67656	4.70815
EIF1	7.35335	7.38062	7.4359	7.85833	8.1877	7.90646	8.3134	7.79688	7.72804
EIF1AX	4.30335	4.24244	4.34057	3.61255	3.89784	3.57062	4.0216	3.80351	3.99203
EIF1B	4.62152	4.62533	4.71237	6.00649	6.33326	6.02001	5.96722	5.4657	5.40386
EIF2AK2	3.68505	3.6498	3.6912	3.16758	2.9381	3.02178	2.63381	3.04061	3.21661
EIF2AK3	2.78443	2.91158	2.87582	2.66183	2.51203	2.47579	3.33779	3.50293	3.41961
EIF2S1	4.58541	4.52499	4.56328	3.68356	3.86634	3.63502	4.51458	4.31639	4.37955
EIF2S2	6.81108	6.76379	6.80251	6.93461	6.78904	6.89601	6.77138	6.87387	6.98044
EIF2S3	6.54677	6.53745	6.56024	5.77559	5.71034	5.72078	5.98123	5.96796	5.89862
EIF3B	7.7003	7.70737	7.82264	6.60503	6.60789	6.59911	6.24809	6.19137	5.95227
EIF3D	6.09633	6.20033	6.22567	7.08082	6.79752	6.97281	7.15457	7.42924	7.47837
EIF3J	5.55435	5.49387	5.5757	5.2055	5.01015	5.09203	4.54802	4.795	4.60918
EIF4A1	8.17981	8.20628	8.39875	8.28327	8.42823	8.36253	9.44421	8.97345	8.90349
EIF4A2	7.9898	7.99709	8.02754	7.72496	7.91669	7.81272	7.27311	7.1098	7.21317
EIF4A3	5.35788	5.41623	5.4603	6.01254	6.37875	6.13862	5.56526	5.22786	5.15753
EIF4E	2.27353	2.85431	2.82258	2.99093	2.50836	2.22339	2.66983	3.38506	2.55905
EIF4EBP1	7.06096	7.04994	7.11703	7.66048	7.37583	7.76087	7.31918	7.51961	7.07736
EIF4G1	7.25489	7.23714	7.25449	6.41231	6.2544	6.47104	6.81421	6.72725	6.49294
EIF4G2	8.33701	8.70053	8.80422	7.8846	7.43616	7.71187	7.56796	7.95515	7.99548
EIF4H	6.58119	6.60519	6.62551	6.50338	7.03918	6.7302	7.14807	6.49061	6.18615
EIF5	4.92348	5.04357	4.90673	5.21091	5.25809	5.15363	5.28761	5.26955	5.44333
ELF1	4.12966	4.14701	4.20126	3.6706	3.67444	3.61609	3.70738	3.73059	3.68826
ELL	2.46811	2.49746	2.5698	2.50466	2.5317	2.5724	2.4892	2.42432	2.11088
ELOA	4.19857	4.29501	4.29725	4.36216	4.12554	4.26938	3.99997	4.37097	4.34653
ELOVL5	6.09828	6.13322	6.1938	6.14382	6.02616	5.93793	5.89762	6.01922	5.94309
ELOVL6	3.32033	2.99736	3.01783	2.40889	2.29867	2.23724	3.51608	3.60102	3.64189
ELP1	3.33332	3.39534	3.46524	3.6643	3.71254	3.58854	3.40363	3.22111	3.15002
ELP4	2.4936	2.99211	2.85398	1.10055	1.14738	1.40414	2.02207	2.10397	2.11959
EMP1	4.34944	4.35813	4.44346	4.77771	4.90529	4.76791	6.29844	6.15862	5.9508
EMP2	1.29374	1.38015	1.37677	4.40806	4.24564	4.40421	3.18002	3.11595	2.9767
EMP3	7.38113	7.42008	7.43787	7.0236	7.03706	7.21994	7.3069	7.15658	6.78025
ENDOD1	1.5349	1.66986	1.54568	3.38982	3.34449	3.3572	3.26057	3.18493	3.16558
ENG	3.74382	3.76057	3.72906	5.42269	5.15852	5.42312	4.584	4.69536	4.41023
ENO1	9.9095	9.88563	9.99785	8.64624	8.96719	8.69109	10.4885	10.0935	9.70037
ENO2	2.40234	2.50625	2.63111	4.12929	4.38947	4.26385	5.92911	5.55279	5.36891
ENO3	2.14894	2.19968	2.24528	2.78662	2.77598	2.7585	1.96928	1.70007	1.64822
ENPP1	1.34398	1.40385	1.37608	0.637172	0.590718	0.586696	2.3026	2.39654	2.47672
ENTPD5	2.67968	2.63341	2.72612	2.50568	2.2696	2.31376	2.09212	2.25028	2.20817
ENTPD7	2.61885	2.69345	2.57052	1.6657	1.7389	1.67125	2.40262	2.40583	2.09961
EPB41	3.70722	3.9135	3.85835	3.45223	3.42645	3.41397	3.25001	3.38565	3.25556
EPB41L2	3.59645	3.57748	3.59409	4.75802	4.40727	4.69738	3.71482	4.02301	3.79483
EPHA2	5.14617	5.09353	5.2235	5.19293	5.13163	5.23201	2.81115	2.63698	2.38243
EPHB2	4.00946	4.07974	4.2021	2.94139	2.53261	2.85047	3.86992	4.17809	3.87815
EPHX1	7.79734	7.77952	7.85908	6.11686	5.77104	6.03769	5.59498	5.72798	5.48661
EPS8L2	2.22807	2.14082	2.20768	0.879885	0.649936	0.871707	2.14859	2.00648	1.84253
ERBB2	3.35838	3.31883	3.34443	4.51189	4.53602	4.60689	0.883821	1.12044	0.919947
ERCC1	4.08552	3.95024	4.0845	5.40512	5.32328	5.45962	5.33448	5.27745	4.83834
ERCC2	2.13174	2.231	2.35773	3.01307	3.26563	3.21886	2.96108	2.61794	2.35408
ERCC3	4.15055	4.29027	4.2702	4.91092	5.03849	5.02387	4.46477	4.37145	4.03036
ERCC4	1.76336	1.92495	1.8267	1.79358	1.74604	1.74163	1.84556	1.99813	1.99909
ERCC5	0.505959	2.7871	2.78044	2.61515	1.61023	2.89962	3.9372	2.44775	3.90473
ERCC8	2.8583	2.69857	2.95279	2.27742	2.42548	2.15851	3.02445	2.8198	2.80364
ERGIC3	6.67667	6.69417	6.6699	8.57282	8.79012	8.68611	8.1386	7.85117	7.49725
ERH	5.96689	6.02879	6.06537	6.06916	6.31851	6.31128	6.66554	6.30714	6.11274
ERN1	2.2427	2.18591	2.25511	2.76954	2.80777	2.68995	1.98317	1.95261	1.7228
ERO1A	4.75328	4.65332	4.64524	3.6853	3.51931	3.58936	3.65318	3.90924	4.1935
ERP29	6.32705	6.30778	6.32196	6.67136	6.72277	6.84454	7.12231	6.88302	6.3552
ERRFI1	5.93905	5.86631	6.01129	3.50177	3.39709	3.3913	4.21604	4.27023	4.06824
ESPL1	1.28266	1.31333	1.2342	0.323473	0.38555	0.380386	2.13475	1.99583	1.70955
ETF1	6.32961	6.38683	6.36482	6.29465	6.33881	6.149	5.72761	5.67276	5.85701
ETFA	5.64656	5.61233	5.57245	5.15173	5.32201	5.10566	5.8012	5.26507	4.99801
ETFB	5.63924	5.75824	5.75113	5.41043	5.88777	5.66735	6.95255	6.26327	6.10564
ETFDH	2.5353	2.65587	2.69854	3.20784	3.00043	3.08594	3.1705	3.27833	3.28431
ETS1	4.04087	4.00432	4.16184	3.49601	3.71012	3.69677	3.25537	3.16151	2.97298
ETS2	4.09235	4.16153	4.17924	3.02821	2.91535	3.07521	3.73479	3.72319	3.52759
ETV1	3.77714	3.88028	3.93639	4.45193	4.41346	4.4062	4.60293	4.70382	4.75802
ETV4	3.79969	3.86744	3.94932	4.40961	4.39959	4.38375	3.55105	3.65258	3.44755
ETV5	5.27399	5.23807	5.1685	5.27891	5.16954	5.17404	4.33159	4.41503	4.25761
EVI5	1.59899	1.64659	1.58218	1.83883	1.9561	1.79676	1.27533	1.27501	1.24337
EWSR1	6.29741	6.32969	6.36113	5.99875	5.89579	6.09368	6.2854	6.36296	6.15852
EXO1	2.87174	2.62693	2.80947	0.544343	0.380396	0.545239	1.96375	2.17116	2.31723
EXOC2	3.69016	3.71527	3.7239	3.42153	3.43736	3.38415	3.05399	3.02772	2.90258
EXOSC1	4.47501	4.45518	4.60318	4.43341	4.53692	4.53371	5.25241	5.11342	4.97019
EXOSC10	4.57263	4.52016	4.53061	5.06762	4.67169	4.92353	4.76984	5.04944	5.08249
EXOSC2	3.38666	3.37372	3.45392	3.64984	3.6375	3.72077	3.55778	3.37254	3.1764
EXOSC4	4.58071	4.62823	4.61751	5.28125	5.69627	5.56536	4.98171	4.43295	4.12741
EXOSC5	4.17673	4.21295	4.13484	4.32834	4.64832	4.36613	4.30645	4.05306	3.70946
EXOSC7	3.02307	3.29491	3.13937	3.53263	4.20472	3.6536	5.17459	4.3063	4.31294
EXOSC8	3.99657	4.15642	4.05037	3.93378	4.12969	4.01015	4.82894	4.77964	4.91037
EXOSC9	3.07437	3.28793	3.26093	3.42872	3.22799	3.25107	3.68329	3.99079	3.92129
EXT1	4.77782	4.79061	4.86252	2.99935	2.9279	2.96658	3.46276	3.49313	3.35602
EZH2	3.93488	3.88355	3.90157	3.14598	3.0838	3.05881	3.43838	3.55141	3.5614
EZR	4.29153	4.21921	4.3268	3.89075	3.71221	3.88533	3.79124	3.81558	3.72619
F2R	4.7952	4.76625	4.82724	4.83232	4.83809	4.74712	3.49968	3.60309	3.52105
F2RL1	4.03058	4.47072	4.11566	1.06745	1.1483	1.00166	2.75875	2.68794	2.84287
F2RL2	6.31277	6.3584	6.30528	5.33953	4.87475	5.21163	1.00114	1.18281	1.29324
F3	4.53025	4.57898	4.59974	1.31452	1.10154	1.18813	2.25804	2.1253	2.19468
FABP3	0.236331	0.109961	0.152186	1.26116	1.22146	1.04958	4.99365	5.31725	4.95837
FADS1	4.93682	4.91928	4.94337	6.71158	6.7251	6.71837	6.50622	6.49314	6.39914
FADS2	4.85771	4.85044	4.90766	7.74016	7.57877	7.72716	6.37216	6.43356	6.20819
FAH	3.26574	3.30171	3.30896	2.61554	2.74975	2.93251	6.00279	5.38436	5.50011
FAM120A	5.65674	5.63191	5.58619	5.15284	4.9451	4.99496	5.36419	5.637	5.95708
FAM162A	3.50976	3.61456	4.60501	3.2816	3.18443	3.25277	3.51552	3.90472	3.52426
FANCC	1.56579	1.35849	1.49487	1.35358	1.64006	1.40785	1.91555	1.57983	1.42415
FAP	0.654601	0.609659	0.837557	2.5107	2.3954	2.40976	5.11544	5.33803	5.4957
FARP1	2.91282	2.86667	2.99261	3.19382	3.10047	3.32902	2.96845	3.08522	2.79261
FARSA	6.43071	6.40704	6.45072	6.08347	5.73948	6.0583	5.92888	6.16326	5.77083
FAS	4.09655	4.2981	4.16933	1.72661	1.82609	1.66144	3.97827	3.96461	4.37657
FASN	5.6178	5.63986	5.59988	8.16447	8.21997	8.26539	5.88613	5.68889	5.54103
FBL	6.27348	6.26167	6.34895	6.65326	6.51637	6.72341	6.96519	7.04079	6.64128
FBLN5	3.01978	3.10351	3.03634	0.0694932	0.0436553	0.0349439	2.05989	2.19361	2.19669
FBN1	2.93205	2.9187	2.95562	2.86267	2.83494	2.79044	3.89759	3.87497	3.83381
FBN2	1.06951	1.07516	1.05642	0.981594	0.893941	0.948793	1.32304	1.34932	1.34669
FBXO4	1.53719	1.69318	1.79071	2.55199	2.65339	2.56465	2.63949	2.51158	2.69051
FBXO5	2.83342	2.76467	2.7468	1.9122	1.50654	1.69169	3.33908	3.58052	3.66172
FBXW11	4.4459	4.57939	4.6456	4.55259	4.61473	4.44557	4.22558	3.91638	3.88181
FBXW7	1.82083	1.84378	1.8604	2.07732	2.03793	1.95157	1.52256	1.43928	1.3948
FDFT1	6.21255	6.13991	6.10415	7.17239	7.19883	7.24012	7.18359	7.14679	7.01628
FDPS	5.98507	5.99383	6.10951	8.31502	8.56223	8.43196	7.74367	7.42715	7.03765
FDX1	3.07351	3.04586	2.97641	1.00619	1.44823	1.14687	2.42541	1.9126	2.0637
FDXR	4.38845	4.4671	4.43147	2.75981	3.06805	2.97394	4.24825	3.80793	3.48369
FEN1	3.53411	3.73187	3.74001	3.87814	4.09321	3.93688	5.52543	5.17095	4.77835
FERMT2	4.77153	4.75998	4.75949	3.90413	3.74047	3.74394	3.38504	3.75519	3.86845
FGF13	4.5232	4.93764	5.01877	3.38324	3.24821	3.23579	3.32873	3.4488	2.50935
FGF2	2.58454	2.65232	2.5517	3.18904	3.20236	3.03219	3.98619	3.87089	4.09478
FGGY	0.865031	0.951672	0.702503	1.93149	2.22435	2.02154	2.53894	2.04132	1.95018
FH	5.40856	5.41375	5.44439	4.80694	4.77287	4.79864	5.71975	5.64421	5.63124
FHL1	6.02206	5.97535	6.03605	3.63523	3.5171	3.63132	3.15744	3.27428	3.2779
FHL2	6.01172	5.95824	5.91926	5.58755	5.75591	5.69548	5.99968	5.82197	5.39462
FIS1	4.95378	4.92009	4.95233	7.02439	7.31163	7.30078	6.56208	6.24144	5.55613
FJX1	5.49701	5.47852	5.50167	3.33267	3.52972	3.40169	5.15822	4.71699	4.34426
FKBP14	4.5007	4.47005	4.58534	2.99961	2.92757	2.75174	2.9893	2.92153	3.04797
FKBP1A	7.00769	6.97885	7.03683	7.88436	7.95534	7.91941	6.60333	6.3829	6.38979
FKBP1B	0.0602965	0.0898127	0.122934	1.34797	1.93644	1.64757	2.76129	2.29536	2.52219
FKBP2	5.19035	5.11754	5.03223	7.21165	7.44516	7.48847	6.52042	6.37476	6.0056
FKBP4	6.05704	6.04623	6.1412	5.49579	5.46047	5.57753	5.3525	5.2611	4.92063
FKBP5	1.29279	1.26322	1.34128	1.8472	1.55198	1.65401	2.07375	2.06532	2.11611
FLII	5.33304	5.37531	5.36102	4.49417	4.43565	4.59247	6.27155	6.10799	5.90894
FLNA	7.56926	7.55644	7.57651	6.46998	6.52144	6.54849	7.76696	7.52397	7.21541
FLNB	4.22621	4.20315	4.26242	3.32501	3.24481	3.30349	3.30604	3.27756	2.95369
FLT3LG	2.95972	2.9685	2.9658	3.21017	2.9163	3.11178	2.25247	2.40919	2.05341
FN1	9.21179	9.23254	9.26971	5.65626	5.41976	5.57794	8.23781	8.3981	8.416
FNTA	4.39853	4.4255	4.49554	4.41226	4.37864	4.4617	4.66862	4.69616	4.69331
FOS	1.53482	1.44614	1.52184	1.51239	1.15248	1.43166	2.03395	2.2084	2.05136
FOSL1	7.17527	7.1258	7.00416	7.51266	6.92663	7.417	6.82926	7.49578	7.84222
FOSL2	2.93352	2.871	2.86804	2.08172	2.12811	2.1748	4.31784	4.33924	4.14689
FOXC1	3.66088	3.59685	3.6053	4.65728	4.42828	4.56043	1.91029	2.26653	2.18354
FOXC2	2.21693	2.046	2.17382	1.60286	1.1975	1.68681	3.5297	3.99977	3.99697
FOXN3	2.92608	3.00299	2.94231	2.85114	2.78829	2.67969	2.47401	2.57001	2.60266
FOXO1	1.0532	0.970756	1.02915	2.4121	2.09533	2.17117	1.20893	1.56919	1.70494
FOXO3	2.6299	2.6127	2.6709	2.17859	2.1288	2.16823	2.39894	2.52197	2.37005
FOXO4	1.85338	2.02966	2.0989	2.37642	2.28746	2.36555	2.00946	2.10985	1.78235
FSCN1	6.39343	6.40986	6.40878	5.67362	5.75393	5.78007	5.64389	5.44348	5.24647
FST	4.97021	5.00987	5.05644	5.51371	5.77891	5.55654	2.95619	2.72143	2.70564
FSTL1	6.7765	6.79602	6.82272	3.87735	3.85034	3.86926	3.9633	3.98123	3.88415
FSTL3	3.86199	3.86865	3.77629	2.91782	3.1953	3.31507	3.05858	2.65487	2.3282
FTL	13.1978	13.1749	13.1777	11.4215	11.3163	11.5523	11.3351	11.3405	11.1229
FUCA1	3.63822	3.69933	3.74602	3.44589	3.22638	3.20759	2.67413	2.76102	2.69007
FURIN	4.42598	4.49465	4.49552	5.48019	5.43078	5.60574	5.03512	4.90906	4.60031
FUS	7.11167	7.22556	7.12804	6.36276	5.79391	6.50411	6.86607	6.62883	6.65753
FXN	2.46445	1.99969	2.56197	3.07548	2.29283	2.56986	1.91549	2.45428	1.59377
FYN	3.94056	3.9693	4.11937	4.1994	4.01654	4.21578	5.52756	5.71115	5.54717
FZD1	3.34406	3.36044	3.34838	5.52538	5.76067	5.62976	3.19217	2.90961	2.85578
FZD2	3.99157	4.06029	3.91677	2.05268	2.30762	2.254	3.46035	3.27491	3.06996
FZD7	3.6658	3.51478	3.6209	4.50355	4.77907	4.56955	1.66352	1.4193	1.29055
FZD8	2.72593	2.65972	2.71677	4.04957	4.09654	4.1343	3.1605	3.05218	2.83658
G3BP1	4.3113	4.32605	4.51025	4.78812	4.21251	4.04497	4.13816	4.24312	4.03932
G6PD	8.33012	8.2327	8.38	6.84936	6.59358	6.91744	6.63003	6.62727	6.46939
GAA	6.81134	6.87795	6.8371	7.24178	7.17967	7.33026	3.95374	3.87299	3.61417
GAB2	1.30756	1.33591	1.28554	4.86868	4.66293	4.84242	1.48168	1.53262	1.45875
GABARAPL1	5.67904	5.70375	5.82272	3.73758	3.75086	3.86242	4.98565	4.83362	4.47597
GABARAPL2	5.85154	5.91632	6.00125	6.24947	6.4681	6.20746	6.45301	6.22905	6.09037
GABBR1	2.48768	2.26013	2.56304	2.2495	2.08643	2.26608	1.37318	1.39079	1.20377
GABRA3	2.33496	2.14833	2.28869	3.42906	3.11777	3.35545	2.23206	2.50208	2.49275
GAD1	0.658561	0.676072	1.01359	2.66196	3.10566	2.90177	2.2499	2.01478	1.96903
GADD45A	6.08924	6.097	6.12313	4.78196	4.87656	4.79198	5.01359	4.8389	4.6227
GADD45B	2.64922	2.69825	2.7307	1.70371	1.73802	1.93555	2.25905	2.51322	2.11951
GALE	4.72454	4.8275	4.83704	3.82111	4.19763	3.90001	5.10638	4.7864	4.17287
GALK1	3.67303	3.77226	3.84402	4.15035	4.248	4.27546	4.84552	4.18492	3.75094
GAMT	2.25893	2.28688	2.5815	4.62115	4.48439	4.66305	4.89518	4.67691	4.59269
GAPDH	11.753	11.7702	11.801	11.557	11.2536	11.5192	11.3933	11.657	11.4257
GART	5.92766	5.87589	5.98488	5.12241	5.00738	5.07594	4.90691	5.0337	4.90209
GAS1	0.948137	0.951398	0.903855	3.66412	3.81888	3.77557	1.91047	1.64527	1.71914
GBE1	4.14409	4.20785	4.20664	3.58326	3.73827	3.51731	5.2458	4.93586	4.94592
GBF1	3.96923	3.91242	3.91897	3.8606	3.61192	3.85736	3.98704	4.07229	3.93693
GBP2	3.48023	3.38531	3.39166	4.13091	3.64592	3.96993	2.56903	2.65018	2.77542
GCDH	2.62286	2.86392	2.78604	2.70935	3.18374	3.0348	3.49187	2.91102	2.5322
GCH1	1.60112	1.72578	1.77318	1.17928	1.2486	1.09472	2.24336	2.07416	1.74221
GCLC	5.1411	5.15165	5.23034	3.20023	3.15998	3.11213	3.55048	3.54388	3.60683
GCLM	5.12461	5.15113	5.15897	2.67966	2.72944	2.45996	3.43456	3.35952	3.4781
GCNT2	1.71675	1.63535	1.62604	1.59485	1.47777	1.60713	0.979384	0.998867	0.991197
GDNF	0.377999	0.38203	0.289562	5.03778	4.81526	5.00526	2.69728	2.89564	2.78326
GEM	2.24165	2.29557	2.36839	3.29823	3.29304	3.24394	5.85422	5.83786	5.73363
GEMIN4	3.32271	3.37347	3.45734	2.73624	3.02519	2.79346	3.22144	2.89335	2.57689
GFPT2	2.48768	2.56106	2.60891	2.35957	2.18558	2.27189	5.85427	5.73074	5.70356
GGA2	2.93223	2.92291	3.01942	3.17379	3.37643	3.25176	3.24943	3.05851	2.80356
GGH	3.6809	3.83308	3.80182	3.29544	3.9659	3.28802	5.76279	5.05477	5.36979
GINS1	1.69006	1.64064	1.70663	0.743573	0.684595	0.690656	1.55439	1.55433	1.70095
GINS2	2.88709	2.85458	3.02079	1.00194	1.01365	0.955939	3.21058	3.51321	2.98311
GINS3	2.49938	2.72759	2.73393	2.10673	2.04788	2.02687	3.49631	3.55936	3.34309
GINS4	1.32102	1.13549	1.21941	0.466294	0.485636	0.500157	2.73032	2.47545	2.22895
GJA1	4.89287	4.87195	4.9372	2.61347	2.88448	2.66942	5.39113	5.22701	5.2155
GLA	5.15617	5.1626	5.28479	3.20808	3.32373	3.12629	5.2057	4.97362	4.62484
GLIPR1	2.13605	2.10994	1.99751	0.931581	0.757392	0.763876	4.06023	4.41055	4.8136
GLIPR2	3.1978	3.09019	3.0285	2.5451	2.35391	2.4755	2.5974	2.63299	2.60261
GLO1	6.26829	6.2873	6.39396	5.66912	5.58799	5.44114	5.00899	5.152	5.20775
GLRX	5.73674	5.83341	5.78819	2.31453	2.61213	2.33968	6.84684	6.7177	6.73064
GLRX2	2.74697	2.87006	3.97627	5.43056	4.47476	5.36378	3.41548	4.25999	3.32931
GLS	4.65332	4.72476	4.6086	3.96842	4.27561	3.85662	3.83565	3.5172	3.76379
GLUD1	5.39099	5.41636	5.36308	4.7192	4.75322	4.6693	5.90505	5.78126	5.8048
GLUL	2.48209	2.43615	2.47056	4.69425	4.62279	4.73756	5.31219	5.1967	5.03435
GM2A	2.84135	2.8684	2.9291	3.34051	3.23814	3.24858	4.84545	4.9069	4.76751
GMCL1	3.05512	3.03879	3.11679	2.99154	2.92953	2.82743	2.75739	2.75317	2.81653
GMPR	3.6866	3.68286	3.68699	2.41005	2.23419	2.41964	0.875404	0.88364	0.927353
GMPR2	4.05677	4.14339	4.19514	4.57741	4.987	4.73896	4.88285	4.34411	4.11055
GMPS	3.67107	3.67504	3.70781	3.06047	2.81472	2.94098	3.59102	3.70339	3.53442
GNAI1	2.79601	3.08994	2.91822	1.60945	1.69832	1.49102	2.06074	2.16478	2.07367
GNAI3	1.7559	1.78504	1.8179	1.7132	1.87379	1.65209	2.8554	2.66251	2.77679
GNAO1	1.67627	1.57185	1.58327	3.73871	3.44727	3.67821	0.0299772	0.0130692	0.0251096
GNAS	8.93168	8.99828	9.03037	9.43891	9.13316	9.30977	8.75468	8.9731	9.0237
GNG11	5.12379	5.12263	5.17589	4.38496	4.37534	4.26733	5.52598	5.40106	5.46452
GNL3	5.00267	5.06179	5.14146	6.04029	5.72408	5.89973	5.19489	5.43412	5.2023
GNPAT	4.40585	4.37093	4.49558	4.25861	4.55902	4.24809	4.84079	4.56163	4.54088
GOLGA4	3.81819	3.87775	3.80604	4.32699	4.04917	4.26593	4.29598	4.55353	4.70387
GOSR2	4.89633	4.96461	5.03397	4.94213	4.79547	4.66273	4.76481	4.80371	4.75729
GOT1	4.78094	4.85882	4.89028	4.63376	4.57467	4.65698	5.32516	5.14224	4.96744
GOT2	5.53751	5.42802	5.50381	5.22098	5.2636	5.22612	5.45677	5.30107	5.28928
GPC1	6.4927	6.50666	6.51202	4.47581	4.55559	4.61199	5.24542	5.01538	4.74496
GPD2	3.52162	3.55963	3.62591	3.65375	3.77022	3.52127	4.06629	3.97724	4.17338
GPI	7.44859	7.45674	7.65523	5.8528	5.83475	5.83924	7.09368	6.81271	6.43793
GPNMB	8.7998	8.83365	8.83321	8.72409	8.53506	8.62277	8.48106	8.61782	8.73927
GPR3	1.31633	1.418	1.39216	1.71685	1.63195	1.75022	2.45099	2.58675	2.76871
GPRC5B	3.12089	3.17988	3.18019	3.56551	3.30525	3.45077	2.32477	2.40701	2.29227
GPRC5C	5.13345	5.17267	5.12937	0.25441	0.310239	0.30139	1.29464	1.0168	0.776341
GPX4	7.3213	7.37302	7.30129	8.26932	8.03632	8.32895	8.86876	9.09023	8.8122
GRB2	5.13434	5.17088	5.22513	5.13343	5.23147	5.23528	5.13593	5.04328	4.56883
GREB1	3.04348	3.04714	3.0861	1.77233	1.6813	1.81555	2.85873	2.93296	2.76653
GRHPR	6.6761	6.72823	6.8523	6.46468	6.1651	6.45432	6.21643	6.37059	6.15661
GRINA	7.48547	7.50825	7.43152	7.57591	7.11822	7.54043	7.31209	7.56275	7.56649
GRK2	4.27399	4.35942	4.29118	4.66406	4.75107	4.73061	4.43626	4.16056	4.02233
GRK5	3.68655	3.72877	3.77878	3.25192	3.36555	3.36436	2.33526	2.4318	2.16645
GRPEL1	4.58704	4.61663	4.66678	3.34473	3.38235	3.45527	4.0539	4.03818	3.70518
GRWD1	3.61787	3.73836	3.66063	3.39087	3.49489	3.48631	2.4658	2.31447	1.98819
GSDME	4.53288	4.54896	4.64366	4.78431	4.75951	4.86414	6.22547	6.16095	6.00124
GSK3B	4.11072	4.17436	4.15432	3.37346	3.19064	3.16633	3.01783	3.18063	3.23656
GSN	5.58813	5.61326	5.59164	7.11204	7.17903	7.23994	6.42791	6.10309	5.82529
GSPT1	4.86368	4.84444	4.93255	4.41483	4.31708	4.33263	4.81605	4.74997	4.71065
GSR	5.71504	5.7089	5.74419	3.66361	3.72703	3.65089	4.95779	4.94002	4.78474
GSS	4.12112	4.25311	4.1852	5.02797	5.2292	5.06186	5.87909	5.61468	5.41367
GSTK1	5.73086	5.85045	5.75088	6.43738	6.30313	6.56798	6.68409	6.67132	6.37627
GSTM3	3.80575	3.81716	4.2348	2.82268	2.74374	2.81005	0.266625	0.0850099	0.0988777
GSTM4	3.51851	3.59596	3.49456	3.94972	3.62013	3.85965	5.18558	5.2909	5.14701
GSTO1	5.32124	5.40532	5.3814	4.35197	4.91677	4.38709	7.73667	6.97616	7.02308
GSTZ1	3.41519	3.73501	3.67702	2.70957	2.95193	2.83854	4.32261	4.37185	3.87625
GTF2A2	5.38014	5.32723	5.3304	5.00066	4.99669	4.80136	4.97844	5.00711	5.08678
GTF2B	3.85831	3.8391	3.91307	4.47978	4.18483	4.50077	3.39472	3.61321	3.45478
GTF2F1	5.19966	5.20127	5.24709	4.98283	4.69816	5.07861	5.53502	5.59732	5.41035
GTF2H1	5.08795	5.07753	5.09279	4.56775	4.2712	4.32251	4.99891	5.12451	5.13359
GTF2H3	3.36082	3.19644	3.11325	2.82552	3.27433	2.74675	3.28128	2.92635	3.08827
GTF2H5	1.82634	1.17455	2.9765	1.61077	1.92109	1.58304	4.44024	2.29574	2.08298
GTF3C5	4.50312	4.54911	4.59423	4.39939	4.3007	4.452	4.59365	4.62092	4.44914
GUK1	7.04788	7.01886	7.12647	7.23905	7.28469	7.37138	7.36668	7.21784	6.8349
GYPC	6.58093	6.60747	6.59066	7.35218	7.0018	7.26679	6.69377	7.05213	6.98051
GYS1	4.50701	4.4634	4.5318	3.45556	3.11261	3.30133	3.35408	3.74054	3.64895
HACL1	2.26643	2.15926	2.22562	2.80961	2.80056	2.76539	3.2386	2.85097	2.84287
HADH	3.865	3.88449	3.91249	3.12235	3.26502	3.1781	5.02753	4.84081	4.86137
HADHA	5.29586	5.30982	5.32896	6.19359	6.14972	6.19583	6.51636	6.32952	6.18831
HADHB	4.79477	4.91555	4.91273	5.53809	5.53586	5.45948	5.85154	5.81739	5.73833
HAX1	6.59766	6.64222	6.63566	6.94501	6.8998	7.00096	6.62736	6.47001	6.31546
HBEGF	1.55455	1.59356	1.56786	2.43686	2.37679	2.49067	2.47324	2.58938	2.24058
HCCS	4.51171	4.52321	4.52499	3.43965	3.5521	3.52523	4.0098	4.15832	4.03106
HDAC1	5.42172	5.4259	5.44519	5.05582	5.13527	5.12888	5.1124	4.93161	4.56738
HDAC11	1.58256	1.76061	1.65039	2.50471	2.39251	2.65294	1.47494	1.40943	1.02115
HDAC2	3.21565	3.3106	3.29263	2.48998	2.51889	3.51121	3.81125	3.7404	3.59478
HDAC3	4.31949	4.36457	4.38534	4.6497	4.58204	4.66558	4.75978	4.74062	4.53728
HDAC5	2.18416	2.12938	2.35613	3.10722	2.93521	3.10665	4.13351	3.89262	3.6969
HDAC6	3.21489	3.18522	3.24721	4.21863	4.18174	4.30853	3.60853	3.53977	3.24771
HDAC9	3.96405	4.07219	4.20183	4.60019	4.55246	4.50053	3.71453	3.72284	3.86254
HDDC2	5.23434	5.21994	5.33629	5.28312	5.00152	5.14812	5.81679	6.03902	5.89544
HDGF	7.46069	7.48017	7.49169	7.21961	7.01676	7.27316	7.53303	7.69452	7.35188
HDLBP	7.22348	7.42961	7.45057	7.30738	6.96658	7.16954	8.13496	8.29568	8.09494
HELLS	2.25709	2.21246	2.22121	1.2377	1.1663	1.0675	2.84048	3.11619	3.31111
HELZ2	3.50917	3.54434	3.56119	2.94832	3.17757	3.03	2.10283	1.6689	1.44035
HERC6	3.7217	3.78356	3.80243	1.61374	1.67679	1.6993	1.60938	1.6433	1.44669
HERPUD1	5.82114	5.78822	5.96545	6.71964	6.82913	6.81431	5.93743	5.8281	5.55135
HES1	3.57711	3.72764	3.75095	3.5596	3.49818	3.63129	0.222662	0.311961	0.19155
HES6	1.40586	1.40046	1.57854	4.33837	5.15646	4.63617	3.83318	2.98028	2.64091
HEXA	5.74143	5.4325	5.86899	6.84854	6.88921	6.50399	5.5723	5.22438	4.94047
HEXIM1	3.59056	3.50503	3.5831	4.23864	4.25112	4.33287	3.45195	3.55465	3.06657
HEY1	1.34213	1.37392	1.38819	3.78708	3.8576	3.772	2.43575	2.27435	2.20525
HIBCH	2.60574	2.40083	2.50164	2.76753	3.12097	2.80098	3.59513	3.17341	3.12736
HIF1A	7.51553	7.53317	7.58636	7.2673	6.73868	6.97233	6.41959	6.92771	7.09265
HINT1	7.40084	7.43837	7.42213	6.93765	7.54836	7.06978	7.35184	6.82715	6.75825
HIPK2	4.26029	4.24063	4.22056	2.93439	2.7988	2.82001	3.03207	3.27608	3.24257
HIRA	3.60638	3.68258	3.70495	4.48576	4.47211	4.51716	4.30812	4.3691	4.07068
HK1	5.50123	5.50636	5.57641	4.95275	4.74326	4.90039	6.95812	7.0288	6.77267
HK2	3.48916	3.47862	3.5214	4.53437	4.72873	4.5744	5.00871	4.82935	4.57274
HKDC1	2.51351	2.49405	2.54614	0.30755	0.179115	0.217974	2.86119	2.69705	2.25346
HLA-A	9.41405	9.41786	9.44371	9.05413	9.16395	9.22231	7.502	6.78407	6.45136
HLA-B	9.002	8.97623	9.0258	6.39935	6.71648	6.50946	7.55293	6.93542	6.54303
HLA-C	9.16862	9.15445	9.15817	6.50513	6.65448	6.66924	6.37358	6.09658	5.78276
HLA-DMA	2.71409	2.86753	2.68667	5.61107	5.62932	5.78081	4.69127	4.58398	4.14031
HLA-DQA1	0	0	0	4.6953	4.92598	4.78355	2.36629	2.0636	2.16978
HLA-DRB1	0.640619	0.595594	0.703087	7.48606	7.63886	7.52249	6.51633	5.97504	5.66905
HLA-F	3.64538	3.89307	3.71511	3.57069	3.40724	3.65685	3.83406	3.55701	3.12764
HMBS	4.07452	4.03642	4.03204	3.8203	4.20278	4.02268	4.27398	3.78124	3.37416
HMGA1	8.14494	8.09982	8.07614	9.15189	8.63826	9.07159	8.2258	8.59796	8.3319
HMGB2	3.7196	3.58895	4.00094	3.23291	3.08765	3.19763	5.16947	5.17443	4.6764
HMGB3	3.68243	3.67522	3.79694	1.91353	1.99895	2.06068	3.13218	3.16737	2.89733
HMGCL	3.31107	3.25713	3.36486	3.97693	4.39866	4.09655	4.90556	4.41096	4.0782
HMGCR	3.6534	3.65041	3.61699	5.71699	5.79388	5.61162	4.63329	4.47856	4.43558
HMGCS1	3.97492	3.97021	4.0043	4.40413	4.57319	4.47132	5.03533	4.88062	4.9034
HMGN2	6.49323	6.44869	6.55315	6.882	7.18083	7.03952	7.41759	7.09523	6.89878
HMMR	1.56241	1.68524	1.68454	0.330919	0.462431	0.594956	3.61553	4.04455	4.17438
HMOX1	5.78159	5.81963	5.84548	4.08663	4.00915	4.29046	7.54998	7.47227	7.18792
HMOX2	4.21807	4.22592	4.39507	4.47583	4.50271	4.59159	3.36903	3.15729	2.66634
HNRNPA1	7.42156	7.6225	7.68122	8.08088	8.4632	8.2377	8.14705	7.97189	7.46247
HNRNPA2B1	8.92471	9.04508	8.96011	7.90472	7.91888	7.99803	8.25464	8.27305	8.30578
HNRNPA3	5.34119	5.61265	5.44011	5.42746	5.37328	5.45307	6.23531	6.10214	5.87053
HNRNPC	7.69081	7.71536	7.77956	7.50287	7.51764	7.64181	7.30553	7.1825	6.94941
HNRNPD	6.10762	6.08298	6.14221	5.97686	5.56186	6.08069	5.96187	6.42335	5.99745
HNRNPR	6.57696	6.57273	6.43567	5.66092	5.47704	5.66677	5.60494	5.69439	5.99545
HNRNPU	6.13767	6.18718	6.23918	6.18427	6.03631	6.14715	5.82788	5.9031	5.68021
HOMER2	3.25477	3.27614	3.35598	2.28688	1.97733	2.10151	3.81295	4.03813	4.02959
HOOK3	1.49319	1.5646	1.45723	1.40012	1.43217	1.33426	1.32998	1.31911	1.36631
HOXB9	5.68181	5.58664	5.72231	4.96378	4.56922	4.90324	0.0590991	0.0600502	0.0161597
HOXC10	4.70265	4.77775	4.80021	4.80515	4.46523	4.9935	0.110573	0.325337	0.202849
HOXD11	0.101892	0	0.028149	1.6747	1.71901	1.72685	1.07777	1.2277	1.29285
HPRT1	4.09017	4.11002	4.12514	3.29311	3.59092	3.44009	5.04703	4.67187	4.79381
HR	2.41034	2.39424	2.27542	2.88057	2.86127	3.0666	0.0436973	0.0338324	0.0279806
HRAS	4.63042	4.69309	4.72442	4.71672	4.98722	4.97424	5.47282	4.93531	4.74917
HRH1	1.9666	2.00947	2.00986	1.82875	1.58593	1.69219	2.72742	2.74688	2.61286
HSD17B10	5.65176	5.63908	5.75155	6.088	6.26348	6.22638	6.1765	5.84204	5.54887
HSD17B11	2.58395	2.64481	2.72812	3.71779	3.98033	3.69763	3.93421	3.66298	3.76119
HSD17B4	5.63634	5.59992	5.568	5.66628	5.64637	5.66381	5.53853	5.53235	5.51651
HSD17B7	2.49517	2.29586	2.35138	4.01522	4.07604	4.02521	3.65707	3.60305	3.50781
HSD3B7	0.659092	1.04502	0.893018	1.94249	2.06029	2.13164	4.34216	4.04395	3.832
HSDL2	3.5786	3.63298	3.68673	2.88623	2.74947	2.79263	3.64496	3.81949	3.85801
HSP90AA1	7.83507	7.89864	7.92238	7.77628	7.68207	7.73604	8.78635	8.73911	8.59941
HSP90AB1	9.54766	9.60244	9.63747	8.57235	8.54464	8.64967	9.36478	9.24868	9.12133
HSP90B1	8.19263	8.18089	8.20752	8.77206	8.67802	8.70052	8.02025	8.05016	8.22105
HSPA13	5.52983	5.51876	5.49771	4.94811	5.21843	4.90357	4.95783	4.71757	4.89301
HSPA4	5.97008	6.01083	6.06108	5.45808	5.44433	5.35683	5.80023	5.76063	5.74449
HSPA4L	1.70318	1.58498	1.64415	0.983287	0.972327	0.873597	1.66484	1.83287	1.89766
HSPA5	8.13608	8.16284	8.2388	9.81959	9.78687	9.85288	8.01589	7.98395	7.73071
HSPA8	9.9301	10.0422	10.0998	9.69595	9.36784	9.62045	10.0241	10.127	10.3148
HSPA9	8.00851	7.96749	8.10162	7.87942	7.89651	7.93526	8.08824	8.26224	8.00017
HSPB8	5.50956	5.57586	5.64195	2.42419	2.32103	2.51533	5.28343	5.17822	4.93986
HSPD1	8.42809	8.5134	8.50279	7.32693	7.30453	7.26014	8.1218	8.11906	8.01619
HSPE1	6.87113	6.83739	6.82482	6.01754	6.33992	6.30275	7.30195	7.06861	7.06757
HSPH1	5.04737	5.01477	5.10472	4.193	4.06559	4.13599	5.07688	5.08573	5.24473
HTR7	1.9069	1.88033	2.03546	2.116	2.22983	1.9989	2.06014	1.84131	1.86778
HTRA1	5.51076	5.47744	6.01601	7.58212	7.50909	7.51309	8.44189	8.37818	8.33644
HTRA2	3.36127	3.34762	3.432	4.4351	4.62816	4.6795	4.2901	3.90565	3.65529
HUS1	3.64151	3.73905	3.71883	3.54285	3.44235	3.43879	3.17237	3.15886	3.02156
HUWE1	4.54991	4.5289	4.486	3.99304	3.75511	4.08451	3.74783	3.91177	3.92281
HYAL2	3.4176	3.263	3.50192	4.28364	4.73156	4.32409	4.52645	4.32039	4.22263
HYOU1	7.26483	7.27619	7.28487	7.52854	7.28995	7.57249	5.1294	5.22775	5.15388
ICA1	1.37752	1.56271	1.66285	4.01818	3.85794	4.04966	0	0.0410228	0.0194286
ICAM1	1.57966	1.46778	1.70971	5.84863	5.62375	5.82138	3.9726	4.20164	3.98733
ICOSLG	1.16727	1.09638	1.16167	0.820288	0.876396	0.825453	1.54346	1.3577	1.20985
ID1	6.66523	6.7584	6.84458	6.19677	6.06595	6.18069	5.19652	5.16711	5.00882
ID2	3.9916	4.20669	4.07254	4.05357	3.75885	4.08355	3.81097	3.67822	3.73928
ID3	6.30468	6.35779	6.36584	5.41634	5.58374	5.62973	4.41314	4.05431	3.76074
IDE	4.26683	4.24642	4.36815	2.82772	2.67004	2.71094	3.21855	3.31799	3.49564
IDH1	7.53767	7.62346	7.64218	6.73006	6.77562	6.65016	7.16374	7.13225	7.11815
IDH2	2.1767	2.24142	2.30019	2.6612	2.57568	2.55046	4.44468	4.3115	3.91904
IDH3A	4.32796	4.36505	4.33187	4.00879	3.76861	3.79159	4.25256	4.49616	4.62623
IDH3B	5.41232	5.44875	5.50254	6.42396	6.3771	6.45977	5.17021	5.01157	4.78874
IDH3G	4.50178	4.57587	4.56929	5.11139	4.77594	5.01139	5.50938	5.73169	5.49682
IDI1	4.29217	4.44589	4.32716	6.07121	6.01106	5.95597	5.61589	5.65324	5.74126
IDS	5.45569	5.49055	5.44025	3.88918	3.67971	3.84877	5.57698	5.75461	6.00722
IDUA	5.05765	5.12404	5.05129	5.05241	4.79164	5.021	4.5627	4.78244	4.85044
IER2	4.1731	4.30785	4.21331	4.26556	4.59421	4.44069	4.91794	4.11687	3.81733
IER3	4.87802	4.85843	4.93902	2.9184	2.62986	2.93682	5.83886	6.2063	6.05459
IER5	2.86609	2.79383	2.84144	3.38132	3.8493	3.59638	3.42875	2.88566	2.58494
IFI30	3.12442	4.34312	1.55464	2.68662	2.98607	2.92971	6.14312	5.55324	5.23594
IFI35	5.37099	5.55426	5.426	3.88837	4.21247	4.16619	4.34743	3.69081	3.40677
IFI44	5.19923	5.1818	5.29514	3.37567	3.21643	3.25016	3.17179	3.30488	3.09214
IFI44L	5.44369	5.42286	5.49163	1.07268	0.977551	0.997844	1.31678	1.48783	1.55567
IFIH1	5.06926	5.05743	5.10716	3.69129	3.35353	3.41147	1.39566	1.5808	1.64125
IFIT1	5.64186	6.2455	6.33514	1.83436	1.42497	1.79305	1.55053	1.85767	1.83987
IFIT2	3.67016	3.71062	3.75283	2.06404	1.86801	1.86576	1.3276	1.61785	1.52919
IFIT3	6.1499	6.25196	6.29518	3.43139	3.22702	3.41813	3.22979	3.42196	3.15574
IFITM1	7.75028	7.70596	7.70264	3.64756	3.21734	3.60744	0.984823	1.07589	0.934255
IFITM2	4.79647	4.74181	4.72403	5.12189	5.05921	5.1671	3.09578	3.66106	3.51057
IFITM3	10.1495	10.0375	10.0402	7.72291	7.45117	7.74839	5.52761	5.86755	5.84053
IFNAR1	4.00401	4.03605	4.01397	3.94306	3.84941	3.76322	3.70535	3.75028	3.91306
IFNAR2	2.86616	2.84745	2.81723	2.80488	2.96818	2.74951	2.71393	2.68126	2.72671
IFNGR1	4.757	4.72797	4.73466	3.81533	3.83354	3.65289	3.81595	3.76597	3.84571
IFNGR2	5.55799	5.57725	5.72683	6.08643	5.88705	6.01993	3.26365	3.34885	3.37479
IFRD1	6.25426	6.24527	6.43164	5.34045	5.67865	5.47334	5.09023	4.94767	4.90539
IFT88	1.88114	1.93826	2.03605	2.68554	2.52179	2.53472	2.00584	1.95574	2.32086
IGF1R	2.81607	2.79265	2.8441	3.37979	3.27974	3.33303	1.52958	1.59219	1.53259
IGF2R	5.26972	5.15397	5.21691	4.6359	4.58882	4.66084	4.89929	4.67605	4.60188
IGFBP2	1.30362	1.32268	1.46359	3.83733	3.96296	3.96655	0.302039	0.125342	0.0719631
IGFBP3	9.27467	9.31722	9.38446	6.07764	5.93428	6.04195	4.75403	4.87757	4.75685
IGFBP4	4.84351	4.88627	4.87735	3.34443	3.47861	3.38373	4.27163	3.99548	3.64555
IGFBP5	9.2046	9.22804	9.1931	1.7816	1.69118	1.77412	1.03769	1.18809	0.918504
IGFBP7	6.09456	6.15373	6.18606	6.34974	6.50039	6.37697	6.57827	6.39308	6.03254
IKZF4	1.62815	1.42258	1.42271	2.04299	1.47559	1.91378	1.67721	1.65861	1.59667
IL10RB	4.9236	4.85206	4.89774	4.24979	3.96765	4.19755	4.45942	4.68366	4.40017
IL13RA1	5.39423	5.39325	5.45309	3.73786	3.46027	3.60402	5.54504	5.8039	5.79363
IL13RA2	7.35409	7.43439	7.50499	0.0551179	0.136203	0.150337	5.78569	5.80881	5.7072
IL15	1.75901	1.63598	1.53664	0.984409	1.22369	0.861393	1.87227	1.32727	1.90114
IL15RA	4.73203	4.58706	4.66769	0.452709	0.52002	0.524533	1.37445	1.53158	1.58399
IL17RA	1.99607	2.07452	1.90866	2.23058	2.06434	2.16433	2.19205	2.45321	2.39797
IL1A	0.798735	0.559777	0.697319	2.71662	2.67914	2.64285	1.54433	1.55803	2.07949
IL1B	0.159977	0	0.0586296	2.40354	2.19768	2.39852	6.13855	6.30175	6.03669
IL1R1	2.02435	1.99495	1.93137	2.82659	2.38679	2.67582	2.0981	2.95344	3.53242
IL32	4.14502	4.37752	4.12408	2.03229	2.00511	1.94098	0.794915	0.773152	0.672374
IL6	3.65929	3.68704	3.67529	0.169461	0.306074	0.246794	5.84976	6.09361	6.20844
IL6ST	6.31718	6.32048	6.33583	5.28083	5.25743	5.13051	4.48754	4.51938	4.83212
IL7	1.4702	1.5696	1.82284	0.753417	0.591682	0.796491	1.46565	1.48926	1.77972
ILF2	7.23815	7.29359	7.40228	6.52913	6.02247	6.33391	6.90347	7.40437	7.1986
ILF3	5.58169	5.56781	5.72611	5.4429	5.42542	5.48212	5.78847	5.68784	5.417
ILVBL	3.92785	3.89322	3.9426	3.8721	4.85873	4.28137	4.94399	3.96835	3.75206
IMMT	5.38081	5.46405	5.47471	5.38613	5.00035	5.34776	5.65624	5.86092	5.74021
IMP3	4.96423	5.0649	5.08807	5.56299	5.49689	5.62745	5.42416	5.02148	4.71178
IMP4	5.20436	5.13542	5.17966	5.59072	5.44735	5.56789	5.30101	5.2253	4.82633
IMPA2	3.24714	3.34473	3.23865	2.576	2.84076	2.50569	3.92234	3.5326	3.09949
IMPDH2	5.94153	5.96092	6.09072	7.41666	7.34034	7.37024	7.36661	7.34918	7.08564
INCENP	2.44253	2.46124	2.41949	1.9383	1.72197	1.89227	3.44887	3.48804	3.39391
ING3	2.28298	2.45846	2.47095	2.9414	2.82328	2.75312	2.2202	2.24866	2.29745
INHBA	2.57994	2.5603	2.63429	2.77073	2.72155	2.78613	0.348223	0.31461	0.359724
INHBE	4.70342	4.73073	4.82	0.3446	0.319013	0.313707	3.47034	3.28307	3.0375
INPP4B	1.46705	1.50175	1.5489	2.66447	2.5796	2.5054	1.25596	1.11595	1.3005
INPP5F	2.42007	2.52	2.53561	4.72447	4.64754	4.63754	2.47736	2.5044	2.58234
INSIG1	5.60673	5.64869	5.69778	7.59341	7.5839	7.48235	7.35911	7.38533	7.34431
IP6K1	2.9734	3.03387	3.04949	4.27916	4.42521	4.3578	3.66371	3.42541	3.01982
IP6K2	4.55499	4.42919	4.56887	4.42734	4.47377	4.51317	5.00338	4.80284	4.79435
IPO4	4.26869	4.32323	4.05916	5.09195	5.13801	3.37789	3.70968	4.08077	3.5266
IPO7	5.97704	5.99	6.05545	4.32244	4.11513	4.09855	5.7415	6.0012	6.06239
IRAK1	6.4582	6.55851	6.50679	5.16295	5.44125	5.29819	7.71896	7.29576	7.07071
IRAK2	1.80566	1.70392	1.7003	3.37572	3.4221	3.4491	4.2971	4.23762	3.96863
IRAK4	2.36702	2.47551	2.91751	2.40433	2.49947	2.44479	2.58151	2.69085	3.14705
IRF1	4.70485	4.66934	4.72447	3.31701	3.28883	3.40862	3.48252	3.41957	3.25979
IRF2	3.88036	3.88708	3.96365	4.20381	3.82112	4.08616	3.38595	3.67728	3.59259
IRF5	1.55932	1.38088	1.19855	1.13382	1.02959	1.2102	1.81337	1.94882	1.72883
IRF7	3.97335	3.907	4.09384	3.38144	3.41442	3.50835	2.18178	2.00909	2.15867
IRF9	2.77544	4.38771	3.31993	2.88753	2.84321	2.0621	1.45102	1.60457	1.70543
IRS1	2.67109	2.7273	2.74379	2.18053	2.04965	2.1974	3.22165	3.29979	3.23018
IRS2	2.23703	2.24141	2.21117	3.44824	3.46674	3.44848	2.74558	2.69045	2.82398
ISCA1	4.70198	4.83316	4.75519	4.36197	4.20424	4.34267	4.23783	4.37655	4.29124
ISCU	6.26364	6.26847	6.32398	6.25643	6.31196	6.31934	6.95054	6.89932	6.77845
ISG15	8.06879	8.09268	8.06167	3.61592	4.30255	3.81636	4.41881	3.65568	3.43471
ISG20	2.01405	1.76203	1.69911	3.71957	3.62439	3.91457	0.206557	0.37724	0.246443
ISG20L2	4.55648	4.56747	4.59978	4.76498	4.56939	4.70173	3.25182	3.37094	3.31246
ISOC1	3.82672	3.97854	3.98258	3.61314	3.73567	3.62108	3.78016	3.66045	3.76002
ITGA2	5.49992	5.43978	5.49671	2.93933	2.82959	2.7804	3.32676	3.46999	3.58674
ITGA4	3.92554	3.9338	3.97253	2.55199	2.6032	2.53473	1.36633	1.38079	1.39206
ITGA5	5.63302	5.60445	5.61469	5.6411	5.5898	5.70184	6.97794	6.95022	6.67423
ITGA6	5.66209	5.68204	5.71956	6.11965	5.98582	5.99511	0.343564	0.363407	0.436376
ITGA7	0.177784	0.221852	0.167543	1.05265	1.29745	1.13879	4.74411	4.28181	3.9915
ITGAE	0.964203	0.736368	0.86246	1.13326	1.53182	1.27931	1.53896	1.25905	1.24587
ITGAV	4.64987	4.65293	4.67614	4.99316	5.18962	4.92886	4.04215	3.88838	4.1299
ITGB1	7.87269	7.96731	7.97162	7.75023	7.60664	7.62726	7.4113	7.58177	7.63207
ITGB1BP1	3.17723	3.23977	3.36164	4.28156	4.50318	4.39921	5.60099	5.2745	4.96329
ITGB3	1.50615	1.56927	1.4878	5.90303	5.88596	5.88025	5.12292	5.06988	4.71655
ITGB5	6.28296	6.37193	6.39489	4.73548	4.87174	4.84372	6.27288	6.04839	5.78008
ITGB8	3.97422	3.95504	3.91069	5.09418	5.17498	4.95834	1.18371	1.21025	1.44889
ITGBL1	2.2289	2.37024	2.55149	0	0	0.0333856	3.85985	3.75697	3.72048
ITPA	3.65058	3.65191	3.5023	5.25309	6.00046	5.62032	4.37165	3.56956	3.30006
ITPK1	3.6397	3.87727	3.782	5.40349	5.22032	5.41607	4.54788	4.35732	4.17495
ITPR2	2.4141	2.43347	2.46643	1.46731	1.39123	1.34904	1.53064	1.66698	1.64289
ITSN1	3.72959	3.79525	3.86315	2.90011	2.55052	2.98307	3.22673	3.68148	3.60257
JAG1	4.33313	4.41296	4.42793	3.30336	3.3076	3.30593	1.51956	1.43759	1.42273
JAK1	5.46275	5.49053	5.55897	4.79767	4.54149	4.6022	5.4062	5.64283	5.63995
JAK2	1.55958	1.55252	1.64153	2.36732	2.25118	2.21035	2.18318	2.28584	2.31589
JAM3	4.74312	4.76683	4.74495	4.33561	4.35741	4.24719	3.55186	3.41369	3.49793
JMJD6	4.62624	4.39598	4.08644	4.00455	4.16551	4.09233	4.35561	4.21041	4.27361
JPT1	5.14716	5.25183	5.18786	3.87907	4.25946	3.96533	4.58613	4.10244	3.75025
JUN	5.73866	5.7878	5.82553	4.36958	4.38906	4.3961	5.88589	5.8793	5.56183
JUNB	5.02964	4.92539	4.90655	4.92602	4.72854	4.98341	5.09119	5.32456	4.95938
KAT2A	5.38357	5.34734	5.36472	4.99458	4.95978	5.04561	4.59345	4.48202	4.32519
KATNA1	2.2696	2.50979	2.32541	2.8711	2.69395	2.92783	3.40751	3.43138	3.38196
KATNB1	4.01546	4.15757	4.057	3.71339	3.63698	3.80477	4.3564	4.20719	4.16514
KAZN	2.72605	2.71121	2.7694	2.60289	2.5917	2.67305	2.73716	2.86465	2.72491
KCND1	1.41575	1.2904	1.34234	1.64539	1.53651	1.59113	0.677407	0.77892	0.562121
KCNJ2	1.38484	1.39492	1.29635	0.314553	0.196835	0.218136	2.27021	2.33372	2.25195
KCNK15	0.0426247	0.034079	0	1.7489	1.67295	1.64149	1.45045	1.40483	1.41777
KCNMA1	4.374	4.38174	4.37815	3.54787	3.77225	3.52326	4.83369	4.70134	4.62671
KCNN4	2.19341	2.17658	2.10034	6.62305	6.92259	6.80372	5.03741	4.60741	4.20754
KDELR3	4.44798	4.58352	4.5435	4.78625	4.24617	4.62891	5.88444	6.17842	6.01821
KDM3A	2.79383	2.89024	2.9613	3.40375	3.27802	3.34533	3.3179	3.25137	3.17112
KDM4B	2.71935	2.63312	2.72721	2.42526	2.51888	2.61118	2.66763	2.35338	2.10519
KDM6B	2.46318	2.37352	2.24353	2.28737	2.16551	2.16232	1.68076	1.85627	1.91165
KHSRP	6.36752	6.31109	6.36237	6.03795	5.87643	6.10906	6.35646	6.45001	6.15457
KIF11	2.98202	2.92302	3.03987	0.720893	0.651119	0.642567	3.0183	3.10628	3.33078
KIF13B	1.49548	1.57129	1.43576	1.98658	2.16793	2.19654	2.93072	2.73072	2.61211
KIF18B	1.914	2.02602	2.01451	0.691956	0.732096	0.815482	2.57782	2.70578	2.48359
KIF1B	2.88303	2.87869	2.9189	2.31208	2.4007	2.19719	2.72341	2.73191	2.63966
KIF20A	2.85076	2.80648	2.92532	0.899504	0.576121	0.817635	3.8732	4.24486	4.01361
KIF20B	1.70689	1.67818	1.76552	1.57748	1.29767	1.53617	2.27194	2.63057	2.97051
KIF22	3.08597	3.28924	3.32209	2.33414	2.30385	2.44714	5.09182	4.80323	4.35624
KIF23	2.90644	2.84778	2.79538	0.852405	0.90346	0.835453	3.90056	3.98268	4.13175
KIF2C	2.50861	2.50326	2.48334	0.765447	0.596777	0.675328	4.13318	4.07913	3.86476
KIF3B	3.81319	3.83848	3.82768	4.276	4.30298	4.32042	4.59504	4.64103	4.43394
KIF3C	2.48719	2.68837	2.45732	3.93127	3.8865	3.97544	4.79146	4.78608	4.73452
KIF4A	2.05459	2.1412	2.17297	0.318172	0.25343	0.367558	3.15159	3.09853	2.9465
KIF5A	0.130595	0.0311947	0.0245892	1.42217	1.40331	1.56943	2.23733	2.39555	2.09222
KIF5B	4.70907	4.73023	4.75031	4.65512	4.59628	4.53433	4.85319	4.88234	5.10653
KIF5C	1.12454	1.13344	1.05128	2.51759	2.38871	2.40477	2.87368	2.9922	2.9552
KIFAP3	3.35958	3.34731	3.26843	4.20041	4.35508	4.18918	3.31686	3.04023	3.01678
KIFC3	4.77962	4.8405	4.84641	5.84424	6.06482	5.9842	5.48855	4.78507	4.53658
KLC1	4.16791	4.13645	4.26273	5.1176	5.07716	5.07131	5.54056	5.5437	5.00188
KLF10	4.2167	4.35718	4.1938	3.34068	3.10196	3.18109	3.61972	4.07826	4.08906
KLF2	2.92871	2.95579	3.10786	2.89028	2.35731	2.80086	1.89549	2.13775	2.00706
KLF4	3.89908	3.88987	4.0061	4.49904	4.3762	4.4544	2.51879	2.74002	2.60717
KLF5	3.14437	3.04083	3.00863	1.67813	1.36045	1.40096	1.42945	1.74054	2.16965
KLF6	3.49466	3.5134	3.56219	3.91076	3.70726	3.73448	3.70607	3.80794	3.99125
KLF7	1.61864	1.48715	1.50614	1.34352	1.24449	1.33562	2.45539	2.74637	2.71787
KLF9	3.60379	3.62322	3.63863	4.34243	4.40966	4.36373	2.01897	2.11599	2.00675
KLHDC3	4.63615	4.73237	4.66066	4.63494	4.98027	4.74752	3.86978	3.39016	3.3145
KLHL24	3.15328	3.1667	3.18831	2.50153	2.50369	2.39806	2.63065	2.66333	2.66645
KMT2D	2.35212	2.35579	2.25708	2.51249	2.40249	2.5384	1.45641	1.50459	1.49921
KMT5A	3.98229	4.0842	3.90798	3.67931	3.4796	3.89897	4.13749	3.94968	3.78182
KNTC1	1.42083	1.34397	1.48843	0.594086	0.778302	0.782992	1.81818	2.01204	2.01191
KPNA2	6.51607	6.53295	6.57207	5.41076	5.2462	5.30391	6.61537	6.65797	6.63087
KPNB1	6.07955	6.09833	6.17597	5.6172	5.77223	5.94102	5.97341	5.99758	5.97032
KPTN	2.61709	2.60069	2.56123	2.70131	3.2009	2.94368	2.92179	2.12251	1.78346
KRT18	5.99907	6.04259	6.11033	5.3576	5.46293	5.40658	0.111579	0.0719864	0.106378
KRT8	3.54395	3.6435	3.57994	4.04368	4.14507	4.18698	1.14834	0.712035	0.790408
KYNU	5.78503	5.73529	5.35252	0.0503289	0.0966721	0.0450934	5.38069	5.06466	5.3538
LAMA1	1.18352	1.31827	1.28164	0.272477	0.210954	0.229801	2.99561	2.90244	2.73643
LAMB3	1.76868	1.7387	1.9197	3.63941	3.81067	3.74662	4.26191	3.92528	3.61731
LAMC1	6.21152	6.27226	6.32822	6.36313	6.19903	6.27516	4.94338	5.07515	4.97289
LAMP2	7.20734	7.18841	7.31123	6.98266	6.89388	6.79105	6.23372	6.18473	6.29655
LAMTOR5	6.03338	6.10791	6.16822	6.39388	6.94015	6.52259	8.03118	7.43243	7.08486
LAP3	5.4122	5.59938	5.58558	4.64842	4.80439	4.59707	5.75233	5.49116	5.31167
LARGE1	2.15289	2.10848	2.20459	4.06589	4.15881	4.09188	3.78131	3.60108	3.40172
LAS1L	3.47824	3.48014	3.42438	3.37418	3.56792	3.55052	4.10817	3.8793	3.5996
LAT2	0.169312	0.223941	0.402748	1.34327	1.42204	1.31992	1.73108	1.46045	1.24133
LATS1	2.60722	2.64417	2.55139	1.91527	1.767	1.74467	1.59183	1.87974	2.09581
LATS2	2.3816	2.4048	2.43329	2.15251	2.10807	2.1198	1.64586	1.66487	1.69987
LBR	3.46598	3.52679	3.51685	3.64248	3.8283	3.56373	3.50286	3.33906	3.47259
LCAT	1.75195	1.9609	1.70648	2.60613	2.39114	2.29426	2.14091	2.32883	2.09598
LCLAT1	2.60913	2.685	2.65869	2.68666	2.55453	2.56046	2.49383	2.74638	2.63074
LCP1	4.17908	4.1544	4.30051	0.873175	0.719578	0.869851	2.69658	2.84442	2.731
LDHA	8.08076	8.17469	8.27713	7.29319	7.38688	7.32433	8.49714	8.29982	8.3769
LDHB	8.49295	8.47797	8.52994	7.91387	8.18948	8.0401	9.05025	8.75893	8.75751
LDLR	6.33348	6.32065	6.28679	6.32768	6.11431	6.33979	5.25374	5.31477	4.97113
LEF1	4.19868	4.21017	4.28599	4.54979	3.82373	4.22915	2.22879	2.91991	2.98277
LEPR	0.750517	1.18804	0.930792	1.61112	1.6747	1.51573	2.27647	2.31355	2.40361
LFNG	1.70045	1.68206	1.76564	0.508007	0.846869	0.6537	2.74206	2.10553	1.71563
LGALS1	7.10449	7.07024	7.10631	9.70487	10.2734	9.93562	10.7532	10.0839	9.90531
LGALS3BP	9.95623	9.9657	9.93393	9.47144	9.30788	9.49779	7.74083	7.81206	7.48846
LGMN	3.87983	3.74156	3.88344	4.27011	4.04882	4.16739	4.4823	4.45137	4.29998
LIF	3.0911	3.04134	3.17584	4.89993	4.99074	4.99929	5.22247	5.02278	4.56334
LIG1	2.2204	2.24225	2.23681	1.83729	2.09373	1.78454	2.80144	2.45367	2.12604
LIG3	2.58633	2.56639	2.58095	2.88379	2.74438	2.93204	2.08133	2.13441	1.90615
LITAF	6.13701	6.12053	5.97859	5.3911	5.63398	5.54783	5.59128	5.35382	5.10325
LLGL1	3.22073	3.27737	3.06693	3.51447	3.58653	3.60124	5.06107	4.85068	4.70245
LMAN1	6.11851	6.11279	6.18163	5.0419	5.08949	4.85394	5.43182	5.43787	5.46977
LMNB1	3.20566	3.25805	3.34005	1.66169	1.71523	1.7389	3.60554	3.61072	3.4478
LONP1	6.47901	6.50581	6.49647	6.96872	7.07514	7.13029	7.25571	6.90118	6.63508
LONP2	3.43504	3.46425	3.58787	3.59285	3.44608	3.49148	3.32388	3.4025	3.46097
LOX	5.46748	5.5393	5.56277	0.197708	0.209387	0.271074	4.52101	4.72461	4.80359
LOXL1	5.44957	5.45639	5.50503	0.0454052	0.035134	0.124128	5.29776	5.3452	5.04214
LOXL2	6.42916	6.36909	6.47719	4.37211	4.21254	4.35638	6.39618	6.50875	6.30149
LPAR1	2.22617	2.22962	2.25515	5.00751	4.68021	4.82195	4.00883	4.2847	4.31987
LPAR6	2.06089	2.05137	2.12664	1.56837	1.76942	1.61413	0.146392	0.0999294	0.121859
LPIN1	3.80769	3.75158	3.82761	4.50972	4.49618	4.44115	4.64415	4.5884	4.45725
LPIN2	3.4312	3.4381	3.53732	3.05447	3.15942	3.05562	3.69234	3.54117	3.46979
LRIG1	1.69535	1.63825	1.6524	2.96776	2.89598	3.08396	3.65229	3.69232	3.4617
LRP1	3.88129	3.89641	3.92033	3.07293	3.00802	3.10862	5.40762	5.33674	5.1077
LRPPRC	5.1535	5.15528	5.17978	4.40764	4.41244	4.32168	5.02553	4.96612	5.02131
LSM1	5.02237	5.03196	5.15983	4.82827	4.83509	4.68208	5.0406	4.98092	4.74242
LSM2	5.39567	5.52099	5.4884	5.15185	4.97039	5.13011	4.56798	4.69201	4.73833
LSM4	4.83343	4.82311	4.95303	4.52191	5.17358	4.88687	6.3536	5.46266	5.14758
LSM7	4.99022	5.00785	4.97818	4.95429	5.9092	5.46417	5.87218	4.80378	4.8183
LTA4H	4.88032	4.91826	5.02376	4.90038	4.75108	4.72514	3.99814	4.18338	3.96605
LTBP1	3.33995	3.33262	3.32429	3.41583	3.22507	3.30067	5.46991	5.65681	5.60125
LTBP2	2.16954	2.18096	2.13688	2.33624	2.24864	2.29763	2.46844	2.36425	2.22709
LTBR	3.95879	3.90341	4.15442	6.52636	6.30113	6.49159	4.27804	4.29866	4.13726
LUC7L3	4.88283	4.68542	4.60922	4.32276	4.36167	4.66092	4.02974	3.79555	4.35764
LUM	7.25908	7.27866	7.32667	3.90426	3.86463	3.70228	3.32829	3.49827	3.61778
LXN	2.06605	2.23032	2.14198	0	0	0	2.80079	2.93767	3.14649
LY6E	8.31804	8.27515	8.23914	7.54886	7.50481	7.62625	6.61412	6.58264	6.32339
LY96	3.92943	3.74096	3.98379	2.15469	2.24197	1.9122	5.76619	5.77784	6.02676
LYAR	4.94933	5.02617	5.07539	3.64956	3.38757	3.62946	3.87367	4.20318	4.00574
LYN	3.13226	3.4295	3.19059	0.35159	0.259614	0.564789	1.40162	1.37114	1.51183
LYSMD2	2.75113	2.7111	2.79538	3.10276	3.3819	3.20089	3.10272	2.75113	2.65835
M6PR	6.40757	6.37825	6.47725	6.61591	6.59885	6.80359	6.54019	6.49004	6.28437
MAD2L1	1.83344	1.93252	1.9823	0.565725	0.632961	0.579987	3.25521	2.97554	3.04879
MAFF	3.45405	3.59155	3.55859	5.47049	5.69606	5.65986	4.13568	3.8286	3.43296
MAGI2	1.38991	1.41712	1.39402	2.53043	2.32828	2.38875	1.16718	1.465	1.28924
MAML1	3.94247	3.9675	3.89567	3.21957	3.15944	3.21886	2.65559	2.67321	2.57631
MAML2	2.3328	2.32752	2.2379	1.33728	1.02646	1.1642	1.43931	1.66052	1.84099
MAN1A1	2.61343	2.80199	2.7247	0.922059	1.00342	0.927488	4.86741	4.85187	5.11963
MAP1B	4.24933	4.23007	4.2255	3.60348	3.35268	3.47246	4.77057	5.03102	5.24474
MAP1S	4.07365	4.12321	4.04294	3.34792	3.01221	3.28047	3.92972	4.12883	3.91699
MAP2K3	4.6306	4.65892	4.49686	4.63019	4.57504	4.59399	5.05555	5.00381	4.94115
MAP2K5	3.80402	3.59221	3.79299	3.86639	3.72925	3.73144	4.26453	4.26574	4.29602
MAP3K1	1.60667	1.56956	1.60229	2.10918	2.19644	2.02679	0.493007	0.489195	0.527906
MAP3K11	4.04595	4.04575	3.91734	6.36825	6.47554	6.46931	4.37196	4.12661	4.0373
MAP3K20	3.51758	3.48752	3.59901	2.24636	2.22308	2.22344	4.82977	4.90677	4.93059
MAP3K6	1.291	1.45977	1.34523	2.00793	1.99519	2.11614	3.80688	3.64662	3.45341
MAP3K7	3.55975	3.57171	3.72695	4.11477	3.8222	3.95023	4.07851	4.3254	4.41666
MAPK1	3.23614	3.2468	3.27633	3.8005	3.80756	3.69118	3.95214	3.89688	3.94679
MAPK12	3.38297	3.42618	3.37215	4.34413	4.50948	4.49062	3.45109	2.95476	2.79022
MAPK14	3.20092	3.21542	3.36731	3.09164	3.67431	3.1786	3.43098	2.98005	2.79599
MAPK8	3.40299	3.41376	3.35413	1.89639	1.98376	1.72351	2.23882	2.26787	2.56212
MAPK8IP2	1.71144	1.57559	1.77731	2.63996	2.63405	2.69015	2.07211	1.84251	1.68059
MAPK9	4.66631	4.78178	4.7761	3.54847	3.35772	3.49267	3.80992	3.93934	4.06409
MAPKAP1	5.43454	5.38568	5.49716	5.50908	5.43023	5.50288	6.04605	6.01953	5.95186
MAPKAPK2	4.95818	4.95565	4.97847	5.3424	5.45979	5.3679	5.5795	5.43625	5.37541
MAPKAPK3	4.53833	4.54989	4.57926	4.57832	4.32785	4.60945	6.33963	6.50956	6.17016
MAPRE1	5.28185	5.38289	5.36571	5.33357	5.49832	5.34273	5.87368	5.61283	5.63509
MAPRE3	4.3127	4.38039	4.42902	4.71467	4.56468	4.64818	4.29771	4.45218	4.42543
MAPT	1.81519	1.8036	1.89903	1.68624	1.6113	1.59986	0.371754	0.459255	0.286578
MARCKS	4.3949	4.31029	4.4098	4.04814	4.18448	3.9979	4.3144	4.18757	4.17732
MARK2	4.12295	4.04362	4.02442	4.10935	3.89652	4.1352	3.19703	3.37755	3.36059
MARK4	2.9562	3.18951	3.06705	3.39792	3.27138	3.53729	3.63475	3.59958	3.56718
MAST2	4.34031	4.30734	4.32243	4.21221	4.09748	4.25385	4.60311	4.59336	4.36972
MAST3	2.2975	2.30707	2.28653	1.26119	1.23999	1.26824	1.66808	1.80388	1.85706
MATN2	0.621531	0.526869	0.375596	4.06251	4.2262	4.06682	3.42061	3.18929	3.18347
MCCC2	4.04681	4.09539	4.06486	3.40466	3.13117	3.27586	3.73429	4.1398	4.10909
MCEE	1.93474	1.7173	1.67954	1.54129	2.23116	1.58935	3.50719	3.36376	3.05665
MCL1	5.87203	5.91601	6.03335	6.41378	6.42381	6.29033	5.8938	5.86609	5.72434
MCM2	4.45114	4.57345	4.61565	3.0021	3.00207	3.01597	5.04972	4.83756	4.68929
MCM3	4.84849	4.9386	4.9796	4.12563	4.16192	4.12526	5.32713	5.25901	5.12356
MCM4	4.32769	4.37196	4.49639	2.64602	2.52193	2.62851	5.04903	5.17042	5.02992
MCM5	3.29362	3.37923	3.381	2.67635	2.56135	2.70434	5.19277	5.12563	4.84014
MCM6	3.65209	3.7082	3.6895	2.81638	2.92523	2.87578	4.73147	4.54331	4.63361
MCM7	5.11819	5.15231	5.1874	4.92782	5.13828	5.02776	5.86216	5.60482	5.31843
MDH1	5.91884	5.94287	5.86658	6.10606	6.5824	6.31708	7.33624	6.86413	7.04197
MDH2	7.61351	7.61617	7.65041	7.36031	7.0865	7.36862	6.98045	7.14001	6.94162
MDK	7.69464	7.70831	7.69505	8.60154	8.45108	8.71766	4.25047	4.42902	4.299
MDM2	3.78918	3.9586	3.84311	2.99839	2.96739	2.9214	2.98091	2.8396	2.99471
ME1	5.65392	5.61278	5.67858	3.24659	3.20343	3.1806	0	0.0330557	0.0270564
MED13L	2.8724	2.62959	2.66545	2.81701	2.07098	2.04649	1.88433	2.49194	2.03731
MED24	3.99498	4.0005	4.07934	4.14594	4.05574	4.29281	5.12966	4.99232	4.82833
MEF2A	3.56392	3.41301	3.39654	4.33422	4.04842	4.17528	3.61856	3.89029	4.08785
MEF2C	1.3589	1.43268	1.18116	3.04717	2.82098	2.97482	0.734458	1.16565	1.26449
MEF2D	3.69311	3.77957	3.48062	3.34852	3.13932	3.26213	3.67009	3.87123	3.8747
MEIS2	1.92247	2.04374	2.07789	3.09842	2.8295	2.93645	3.30878	3.36957	3.24216
MELK	3.44351	3.58431	3.55497	1.17156	1.01799	1.18502	4.58434	4.55666	4.57496
MET	4.75724	4.84753	4.8818	3.56773	3.43037	3.46577	4.86034	4.99529	5.07692
METAP1	4.04526	4.20635	4.03603	3.63008	3.62859	3.48699	4.11687	4.10689	4.19759
METTL3	4.5066	4.68685	4.63023	4.8306	4.79996	4.76778	3.88781	3.82142	3.78023
MFN2	4.74694	4.78766	4.81748	4.59678	4.74799	4.74411	5.28273	5.00082	4.76857
MFSD6	2.10333	2.03513	2.08532	3.57153	3.2277	3.37608	2.96182	3.29048	3.45936
MGAT1	5.13856	4.7804	4.9389	4.19259	4.72352	4.40861	5.11908	4.5096	4.47448
MGLL	1.52376	1.4456	1.84626	4.89496	4.77681	4.89017	5.60652	5.63519	5.21801
MGP	3.92958	4.06542	3.97242	2.90056	2.8083	2.81796	0.394854	0.373149	0.500118
MGST1	9.10161	9.12786	9.09949	2.73203	2.40502	2.62531	8.9636	9.3593	9.7681
MGST3	5.84332	5.88827	6.05516	5.83361	5.55543	5.76618	7.07332	7.27237	6.6822
MICB	2.49315	2.44069	2.46168	1.82554	1.7915	1.89965	2.39595	2.47116	2.20628
MID1	2.48782	2.52	2.53718	1.87693	1.77289	1.74623	2.58258	2.83556	2.72742
MID1IP1	4.29814	4.46888	4.33451	4.37842	4.55795	4.6185	5.47375	5.31748	5.20293
MIF	7.22367	7.26403	7.32341	8.402	8.77901	8.49209	8.49038	7.92139	7.7642
MINDY1	2.4598	2.80229	2.85664	4.04701	3.84699	3.92859	2.71184	2.64977	2.69955
MIOS	4.41668	4.43738	4.46115	3.36752	3.41188	3.36203	3.34392	3.21124	3.35037
MKI67	2.11404	2.18994	2.12414	0.359761	0.194695	0.308629	2.97069	3.35638	3.41164
MKNK1	3.12692	3.04331	3.0359	3.19649	2.97892	3.04714	2.737	2.96533	2.79804
MKNK2	6.10575	6.21166	6.10014	5.91845	5.97744	6.03988	5.98232	5.73829	5.29502
MLF1	2.93734	3.10331	2.92938	2.66712	2.73199	2.44577	2.98384	2.79189	3.00534
MLH1	3.13121	3.27269	3.18025	3.89617	3.91182	3.8636	4.55864	4.54993	4.53797
MLLT10	2.95919	3.06471	2.94779	3.17549	2.92197	3.15182	2.90863	3.3503	3.40535
MLLT11	5.14596	5.12933	5.20482	1.17985	1.22344	1.44695	4.31105	4.28888	4.14079
MLPH	4.18079	3.77604	4.39154	3.96377	4.30328	4.44262	6.6591	6.65152	6.20558
MMD	4.29681	4.26257	4.39388	1.85539	2.00163	1.7832	4.01406	3.88681	4.0572
MMP11	0.51998	0.39424	0.708409	2.52638	2.64434	2.44601	1.59754	1.16303	1.09332
MMP14	7.98683	7.98153	8.03989	5.71734	5.61759	5.8061	7.69633	7.67151	7.28283
MMP16	1.36727	1.38377	1.43472	3.31379	3.39883	3.23567	1.36161	1.35169	1.47818
MMP2	9.00784	8.99891	9.03598	9.73595	9.41024	9.67881	9.79722	10.0379	9.93709
MMS22L	1.38299	1.19663	1.15874	0.377477	0.424121	0.338726	1.79048	1.62724	1.71839
MNAT1	3.4495	3.40162	3.5821	3.14076	2.86218	3.14692	3.17705	3.4883	3.31313
MOCS2	4.71705	4.68702	4.64049	4.69602	4.47565	4.62445	4.77065	4.80848	4.9872
MON2	1.8438	2.23178	2.00455	2.464	2.27575	2.46575	2.34976	2.313	2.3954
MOV10	4.20761	4.22041	4.23825	3.709	3.58009	3.74845	4.46761	4.4693	3.98953
MPC1	4.23237	4.49747	4.47533	3.65006	3.58779	3.66571	4.69089	4.43956	4.76116
MPC2	3.50528	3.43404	3.69789	3.92538	3.92436	4.15926	6.00885	5.93818	5.59989
MPG	4.7838	5.04049	4.90328	4.52153	4.6882	4.68762	5.44658	5.1725	4.64871
MPHOSPH10	4.3375	4.44407	4.42531	4.17734	3.77384	4.08046	4.04032	4.47156	4.40333
MPP2	1.08623	1.15694	1.03548	0.756203	0.98756	0.916818	2.25886	1.78994	1.80927
MRAS	2.95882	3.00721	3.12264	4.29096	4.18982	4.28923	3.97654	4.14376	3.93337
MRE11	2.10451	2.26687	2.27962	1.05105	0.81555	0.747845	1.68243	1.83109	1.85206
MREG	1.83549	1.82416	1.99023	3.12287	3.52304	3.09598	2.68821	2.17784	2.08496
MRPL11	4.35038	4.3764	4.24765	5.14413	5.66872	5.31782	5.78644	5.54976	5.34393
MRPL15	4.91194	5.04655	5.0655	4.53693	4.85331	4.58385	5.75495	5.47009	5.08887
MRPL23	5.14635	5.17954	5.19844	6.32266	6.43137	6.44872	6.13795	5.47777	5.53137
MRPL34	5.36573	5.24821	5.36418	5.4959	5.68368	5.67876	6.39226	6.00213	5.47819
MRPL35	3.7795	3.86534	3.64508	3.55665	3.4807	3.51244	4.00076	3.81631	3.67067
MRPL40	4.05999	4.15854	4.26916	5.19795	5.03843	5.18965	4.56027	4.62986	4.43673
MRPL9	5.3103	5.2929	5.41795	5.80429	5.8048	5.82605	6.09165	5.97193	5.83127
MRPS11	4.14029	4.25676	4.06845	4.11153	3.64042	3.91574	3.98893	4.23879	4.26374
MRPS12	5.202	5.16943	5.14537	3.95352	4.60853	4.23267	5.51991	4.61042	4.30945
MRPS15	5.99096	5.99656	6.08464	5.92458	6.03815	6.0933	6.48127	6.37451	6.19793
MRPS18B	4.89972	4.82979	4.97339	5.28153	5.26235	5.27554	4.5784	4.51797	4.27588
MRPS22	5.3694	5.19935	5.42453	5.32371	5.05237	5.16433	4.82824	5.16642	5.10128
MRPS30	5.114	5.16262	5.20703	4.45161	4.20235	4.31292	4.52603	4.75947	4.70907
MRPS31	2.95946	2.80369	2.97643	3.05627	2.93382	3.03822	3.58263	3.75308	3.97773
MRTO4	3.78403	3.80475	3.96953	4.21795	4.12549	4.24917	4.73829	4.62227	4.16247
MSC	6.72473	6.6887	6.72333	0	0.0196962	0.0197859	5.06894	4.94446	4.60136
MSH2	3.23378	3.21904	3.25418	3.08478	3.21093	3.02787	3.55858	3.47702	3.55587
MSRA	2.86583	2.88889	2.83762	3.79983	3.92501	3.91206	4.27794	4.1249	3.94704
MSX1	4.43147	4.28992	4.44618	2.52823	1.99115	2.30895	2.63355	2.60488	2.44988
MT1E	0	0.108896	0	3.80386	3.90606	4.11133	8.121	7.98117	7.86778
MT2A	8.46198	8.44567	8.43924	9.83293	9.49494	9.89873	10.8034	11.2636	10.872
MTA1	5.81561	5.7698	5.83593	5.65588	5.22276	5.56528	4.77187	5.19616	4.96349
MTF2	1.61357	1.82886	1.78451	1.82229	1.83209	1.72432	0.86875	0.949219	0.9077
MTHFD1	4.68803	4.72969	4.837	4.92277	4.97398	4.95588	5.99444	5.8327	5.56992
MTHFD2	6.53816	6.60134	6.69128	6.23286	6.49034	6.15898	6.09686	5.89769	5.81723
MTHFD2L	2.34037	2.33353	2.30792	1.74169	1.66674	1.61184	2.5186	2.73578	3.16166
MTHFR	1.86403	2.08354	1.70056	2.67515	2.92713	2.89596	2.50533	2.26152	2.18618
MTMR10	2.99532	3.09995	3.114	3.37368	3.12318	3.26714	2.57299	2.67299	2.78603
MTOR	3.4918	3.57317	3.63484	3.24435	3.18741	3.28612	3.43888	3.39528	3.23386
MTREX	4.30076	4.40448	4.38204	3.87562	3.76753	3.71633	3.91038	3.89761	3.87976
MTRF1	1.99543	2.28553	2.28886	2.28424	2.16337	2.4034	2.82883	2.93834	3.18338
MTRR	3.65668	3.66658	3.6704	3.96536	3.65383	3.7565	3.89641	4.05581	4.13198
MTX2	4.23723	4.21642	4.33284	4.20935	4.34031	4.03678	4.79013	4.47999	4.4539
MVB12A	4.53526	4.46293	4.67712	4.58128	4.63446	4.80165	4.60788	4.35137	4.16565
MVP	5.46427	5.48155	5.39511	4.88219	5.09103	5.01623	7.16081	6.73323	6.53455
MX1	6.09103	6.13848	6.12232	2.05765	1.98398	2.0834	0.662078	0.553148	0.485986
MX2	5.60683	5.62695	5.66079	0.636016	0.50017	0.700108	1.50202	1.69838	1.51676
MXD1	2.89861	2.89344	2.87582	1.35648	1.29498	1.33739	1.37742	1.64124	1.78545
MXD3	1.7038	1.80793	1.57106	0.924095	1.21929	1.24278	3.03109	2.75013	2.47095
MXD4	4.43414	4.455	4.38439	3.2271	3.30764	3.24255	4.21721	4.15791	3.82709
MXI1	4.3331	4.46441	4.65201	5.29428	5.03102	5.16954	3.48995	3.77348	3.74155
MYBBP1A	3.39815	3.45365	3.39501	4.39661	4.30771	4.47893	3.88373	3.88139	3.70358
MYBL1	2.18969	2.1672	2.30942	0.401932	0.393325	0.306202	1.97077	2.02176	2.58121
MYBL2	4.20385	4.29571	4.1492	1.06242	0.885683	1.12775	4.16354	4.43038	4.41609
MYC	5.15207	5.2539	5.33184	4.20992	3.84404	4.12386	4.93641	5.3841	5.29536
MYD88	3.34479	3.56108	3.67763	4.17342	3.64512	4.04015	4.02224	4.42797	4.26829
MYH10	2.7936	2.91418	2.91046	4.43025	4.11666	4.32192	0.0602522	0.0734611	0.0665246
MYH9	6.12917	6.13794	6.17418	6.18499	5.98012	6.19115	6.9785	7.08547	6.87763
MYL6B	4.10597	4.24772	4.19846	5.8442	6.28191	6.08613	5.78717	5.12832	4.73794
MYLK	4.43677	4.56676	4.59773	1.48473	1.33212	1.47449	4.1773	4.28648	4.14264
MYO1C	5.45494	5.44845	5.51375	5.31334	5.22639	5.35834	5.85327	5.85008	5.47841
MYO1E	1.84119	1.79539	1.89668	2.43663	2.34097	2.3164	3.91131	4.0291	3.78716
MYO9B	3.71535	3.75703	3.81664	3.45888	3.38315	3.59916	4.234	4.29527	3.98372
MYOF	5.18627	5.16871	5.27056	4.07489	3.89516	4.12514	5.85578	6.01123	5.89503
NAA11	2.65559	2.90946	2.80191	2.21968	2.06724	2.1648	0	0.0158629	0
NAA38	3.62092	3.19302	3.48336	4.86498	5.29314	4.95974	5.80269	5.16672	5.00587
NAB2	3.01187	2.92241	2.95795	4.37391	4.72905	4.63689	4.32074	3.88919	3.63408
NABP1	3.09686	3.31273	3.47687	2.29202	2.38009	2.22647	3.0775	3.13326	3.5241
NADSYN1	4.31779	4.31207	4.32115	4.13343	4.18899	4.21494	4.34375	4.29084	4.02207
NAGK	3.647	3.78862	3.95071	4.73222	5.21093	5.07785	6.07645	5.15279	4.9742
NAMPT	6.5622	6.5595	6.66134	6.0117	5.82782	5.88597	7.86956	8.07712	8.08179
NAP1L1	7.5236	6.95431	7.67964	7.12315	6.45784	6.77559	6.30967	6.96098	7.41976
NAPA	6.40038	6.34944	6.39024	6.05979	5.90221	6.04448	6.75345	6.94806	6.59811
NAPG	3.11653	3.06452	3.15464	2.82723	2.74969	2.68131	2.77236	2.8199	2.91278
NASP	5.62895	5.44439	5.70471	3.86744	3.81075	4.11197	5.55014	5.62009	5.08548
NAT1	1.90588	2.01222	1.99183	1.07298	1.0998	1.17717	1.74202	1.67863	1.91145
NAV2	1.33305	1.25701	1.20832	0.715726	0.71192	0.69441	2.28428	2.50017	2.56422
NBL1	3.68712	3.69679	3.67911	2.79683	3.16647	3.00417	3.57942	3.08648	2.58749
NBN	3.64694	3.68133	3.7072	2.83279	2.85292	2.72815	3.88331	3.79314	3.9326
NCAM1	2.51587	2.48094	2.91935	3.2808	3.22013	3.44471	2.82948	2.58861	2.60886
NCAPD2	3.42754	3.48071	3.51761	3.37925	3.27867	3.37313	4.6463	4.57917	4.46229
NCAPH	2.42258	2.5887	2.75189	0.849726	0.913997	0.770134	3.70586	3.88722	3.77528
NCAPH2	3.23329	3.31387	3.16753	4.34217	4.77171	4.52132	4.91188	4.25219	4.04344
NCBP1	3.8032	3.83829	3.87318	3.55702	3.52078	3.41957	3.47896	3.55	3.46808
NCBP2	6.10285	6.18828	6.24342	5.81506	5.76336	5.75191	5.51623	5.40652	5.39832
NCK1	5.11347	5.11966	5.17251	3.90397	3.61037	3.66538	3.65317	3.97382	3.82859
NCK2	5.19552	5.17014	5.2492	5.8481	5.65424	5.76139	3.7987	4.10066	4.08337
NCL	7.28968	7.40024	7.35445	7.2439	7.03981	7.32914	7.01044	7.10038	7.03028
NCOA3	3.21866	3.06815	3.19192	3.576	3.45193	3.3862	2.87333	3.02563	3.10835
NCOA7	4.33038	4.53417	4.51389	2.96339	2.90081	2.84788	2.45398	2.53324	2.71461
NCOR2	5.46046	5.49924	5.36052	4.46767	4.05341	4.51059	4.4556	4.73195	4.67692
NCS1	4.26195	4.29568	4.27096	3.33122	3.56427	3.49853	5.57264	5.16207	4.95477
NCSTN	6.53458	6.5998	6.56935	6.70894	6.32664	6.62308	5.34821	5.65229	5.66601
NDC80	1.86918	1.94996	2.07583	0.406085	0.318632	0.432317	3.68982	3.66726	3.69027
NDRG1	5.75058	5.77131	5.79921	6.60474	6.5289	6.63314	6.05882	6.03738	5.72371
NDRG2	1.38663	0.825962	0.777904	2.63751	2.31708	2.66839	1.67902	1.54673	1.72315
NDST1	4.83153	4.83995	4.83469	3.92746	3.97416	3.92	4.0973	3.96828	3.90788
NDST2	2.05278	2.86572	2.65048	2.56957	2.51694	2.75477	2.16364	1.7532	2.02931
NDUFA1	4.95861	4.81529	4.95207	4.51905	5.6377	4.95356	5.97817	5.21508	5.19036
NDUFA2	4.36876	4.31678	4.34943	5.01415	5.81556	5.21326	6.01803	5.11431	5.17984
NDUFA3	4.31452	4.11319	4.0858	4.24684	4.42065	4.61114	5.18484	4.87636	5.22902
NDUFA4	6.12991	6.23511	6.19453	5.79905	6.41977	5.8534	5.98069	5.39887	5.56184
NDUFA5	5.08126	4.89017	4.96086	4.71183	4.7841	4.52569	5.82765	5.60752	5.70014
NDUFA6	5.19523	5.35825	5.45469	5.50445	5.22292	5.36178	5.74432	5.96339	5.82081
NDUFA7	5.1323	5.10256	5.00926	5.10138	5.0811	5.22738	5.70909	5.32531	5.18499
NDUFA8	5.02522	5.03251	5.04317	4.81577	5.45315	5.11726	6.37353	5.56438	5.22372
NDUFA9	3.21748	3.18787	3.26966	2.33748	2.59102	2.35686	3.36648	2.94574	2.85361
NDUFAB1	5.21219	5.18255	5.22614	5.31917	5.90368	5.44808	6.12725	5.26828	4.9586
NDUFAF4	3.58078	3.63844	3.76015	2.33809	2.45249	2.14732	3.76237	3.53933	3.67352
NDUFB1	3.93587	3.75049	3.82033	4.00705	4.58884	4.36507	5.12348	4.78409	4.75653
NDUFB2	5.67204	5.94276	5.84025	6.36951	7.11384	6.52249	7.48432	6.64774	6.30222
NDUFB3	4.53391	4.53876	4.55534	4.26985	4.98193	4.45365	5.65324	5.12851	4.84177
NDUFB4	6.49502	6.45387	6.49611	5.62475	5.90542	5.79647	6.691	6.41201	6.25755
NDUFB5	4.80124	5.2285	5.23572	4.92191	5.19365	5.02836	5.91784	5.5105	5.12641
NDUFB6	3.37198	3.35163	3.39572	4.16524	4.98957	4.18068	5.38857	4.68492	4.75506
NDUFB7	6.71218	6.65034	6.64397	6.62252	6.74646	6.80279	7.22661	6.90467	6.74366
NDUFB8	5.66139	5.44853	5.70369	6.11817	6.58064	6.61558	6.67562	6.10104	5.89192
NDUFC1	3.6052	3.64985	3.83193	4.46113	5.37874	4.69849	4.95377	3.99844	3.93153
NDUFC2	4.00837	4.06552	4.0525	5.30542	5.66226	5.44904	4.26623	3.87973	3.68086
NDUFS1	2.97457	3.11051	3.0916	3.07939	3.42369	2.95055	3.57824	3.4414	3.30826
NDUFS2	4.89906	4.90534	4.90307	5.81707	6.0449	5.99551	6.14903	5.84256	5.54237
NDUFS3	5.15713	5.12691	5.21104	4.85666	5.56255	5.11284	6.27491	5.39804	5.57657
NDUFS4	4.86252	5.01425	5.02792	5.0561	5.52569	5.27996	5.87291	5.23725	5.01013
NDUFS6	5.70856	5.74576	5.80796	6.07398	6.00744	6.2219	5.97698	5.95459	5.54061
NDUFS7	4.28643	4.41431	4.23234	4.84868	5.19411	4.96688	6.28912	5.61339	5.80604
NDUFS8	6.01997	5.98492	6.09389	6.4296	6.65247	6.65495	7.74181	7.51261	7.14577
NDUFV1	4.94232	4.94504	4.92151	6.24533	6.63768	6.44428	7.05264	6.46525	6.34624
NDUFV2	6.08262	6.06349	6.16643	5.45078	5.55005	5.40943	6.53597	6.5248	6.4939
NEDD4L	3.82656	3.75316	3.76555	2.94826	2.91269	3.18573	3.22354	3.4403	3.58296
NEK2	2.18415	2.32568	2.25945	0.304198	0.302773	0.297331	3.17419	3.31537	3.11513
NEK7	3.50413	3.57937	3.50937	3.62364	3.71071	3.55807	2.56228	2.6056	2.69579
NELFB	4.41784	4.50326	4.47174	4.85818	4.94735	4.97344	5.31087	5.0174	4.89331
NELFCD	4.77535	4.80072	4.90923	5.55696	5.49009	5.53834	5.13359	5.13608	5.00672
NELFE	5.42964	5.3826	5.45543	5.8454	5.80585	5.91816	5.01537	5.03399	4.75934
NET1	2.19465	2.3043	2.19379	2.01439	1.87994	1.96243	3.0961	3.3373	3.29042
NF1	2.97976	2.94588	2.93147	1.76795	1.73197	1.65478	2.30886	2.51707	2.60095
NF2	3.00867	3.09891	3.04811	3.39142	3.40325	3.53306	3.30866	3.23204	2.9946
NFAT5	2.85308	2.8742	2.81758	2.20171	2.3169	2.28421	1.84251	2.17576	2.58352
NFE2L2	6.69348	6.67836	6.78593	6.17972	5.84814	6.01214	5.16573	5.42494	5.50541
NFIB	2.01892	2.11325	2.03139	2.7023	2.7227	2.66442	1.551	1.64057	1.58082
NFIL3	3.73361	3.65563	3.75704	4.30027	4.13077	4.18279	4.06533	4.10476	4.06886
NFKB1	3.40134	3.36056	3.48183	4.61997	4.52487	4.60062	3.78617	3.8304	3.70227
NFKB2	4.12369	4.15628	4.08445	4.25334	4.33713	4.29551	4.78835	4.60848	4.35909
NFKBIA	5.03312	5.06778	5.09298	5.09366	4.72306	5.04273	5.59549	5.78284	5.3963
NFKBIB	4.89439	4.83042	4.92459	3.8291	3.84901	4.01579	4.04384	3.89234	3.59789
NFKBIE	2.95786	2.94241	2.87306	3.97385	4.22499	4.07592	2.4207	2.18194	1.99456
NFKBIZ	0.817066	0.71045	0.868842	2.977	2.97892	2.89675	3.44294	3.36939	3.59557
NFS1	4.0063	3.86872	3.99971	4.53874	4.49484	4.51603	4.88793	4.77976	4.46727
NFX1	3.99138	3.99595	4.06121	4.61404	4.35602	4.53278	3.65242	4.05301	3.92673
NFYA	4.33903	4.42015	4.43344	3.55334	3.52756	3.46914	2.26197	2.32004	2.29736
NFYB	4.50851	4.54705	4.466	2.97031	3.10477	3.12823	3.36239	3.20612	3.36523
NFYC	5.17499	5.129	5.18946	4.88707	4.28347	4.69745	4.85954	5.31485	5.26955
NHP2	7.41373	7.42266	7.39427	7.26495	7.30381	7.3665	6.99943	6.82859	6.51471
NID2	2.69209	2.69594	2.727	2.56749	2.30657	2.46598	2.61275	2.84151	2.77945
NIN	2.75312	2.64245	2.67771	2.542	2.33829	2.43937	2.07591	2.26049	2.50925
NINJ1	6.20055	6.18108	6.26356	5.65455	5.30862	5.64022	5.83216	6.09209	5.70582
NIP7	4.11408	4.09133	4.01236	4.26035	4.5897	4.33821	3.73347	3.37335	3.43706
NIPBL	3.21281	3.21877	3.23022	2.82926	2.56064	2.66395	2.14086	2.34443	2.43506
NKX6-1	1.75345	1.38936	1.60185	0.386484	0.478334	0.413199	1.11643	1.29718	1.18059
NLRC5	2.06552	1.72112	1.83173	1.08182	1.23042	1.21919	2.36316	2.03596	1.86658
NME1	6.51787	6.4413	6.68685	6.66482	7.01575	6.85145	6.95813	6.33713	6.10995
NME3	0.424958	0.405184	0.482133	4.56231	5.76299	5.03081	3.59386	2.12258	1.65869
NME4	5.89381	5.80734	5.94973	5.34814	5.12524	5.28067	5.67267	5.92055	5.9187
NMI	4.44256	4.44254	4.53651	3.80782	3.34998	3.60428	3.38078	3.71889	3.74804
NMT1	5.072	5.08059	5.10494	4.90736	4.81667	4.89774	5.12608	5.15794	4.98119
NNMT	6.08031	6.13748	6.17894	1.44496	1.92838	1.54954	3.70148	3.14511	3.1965
NNT	4.34557	4.30579	4.43443	3.70341	3.97174	3.65718	3.42379	3.3721	3.34904
NOC4L	3.57962	3.63917	3.70155	3.56863	3.25359	3.59214	4.41035	4.52441	4.49
NOCT	1.88054	1.84876	2.13441	1.75497	1.76097	1.95064	1.57537	1.38208	1.48681
NOD1	1.97928	1.94659	1.85921	1.78462	1.83115	1.81314	1.17785	0.980475	0.989072
NOL8	3.66778	3.65679	3.84383	3.41508	2.99878	3.30691	3.18987	3.5977	3.68256
NOLC1	5.61123	5.61101	5.6244	4.89162	4.70493	4.81078	5.09303	5.24931	5.20297
NOP14	5.07122	4.98439	4.93936	4.35852	4.07149	4.26364	4.49699	4.70254	4.7044
NOP16	6.06303	6.12225	6.15984	5.70295	5.67566	5.78597	5.0185	5.09594	4.95211
NOP2	5.52536	5.54273	5.65006	5.22859	5.05993	5.26725	4.58674	4.28029	4.23804
NOP56	4.9622	5.00316	5.09973	6.16015	6.131	6.24435	4.44352	4.19949	4.03162
NOTCH1	2.95387	3.04532	2.9749	2.66072	2.60536	2.68247	1.41037	1.39102	1.34589
NOTCH2	3.89255	3.94814	3.98611	3.17948	2.91245	3.0596	4.82	5.04641	4.92538
NPC1	5.33239	5.36212	5.40059	4.9406	4.99175	4.90759	7.35059	7.24403	7.19681
NPHP1	1.46313	1.46126	1.35531	1.95373	2.0782	1.97514	2.42186	2.6106	2.09595
NPM1	8.74316	8.82175	8.92795	8.87897	8.64207	8.85943	9.41316	9.46723	9.12951
NPR2	0.294314	0.520202	0.374612	3.82126	3.85516	3.86966	3.85263	3.67012	3.37762
NPTXR	3.40991	3.43157	3.46311	3.32073	3.27804	3.30425	6.36458	6.21555	6.01989
NQO1	8.72711	8.66692	8.75102	7.17455	7.68246	7.3081	6.02746	5.7325	5.50387
NQO2	4.63191	4.42808	4.60968	2.85978	2.67182	2.85312	2.95398	3.01509	3.1181
NR1D2	4.35391	4.46384	4.39045	3.70275	3.81526	3.61275	3.68458	3.66041	4.01201
NR3C1	4.02566	4.0491	4.09351	3.60084	3.55427	3.62654	3.48129	3.50923	3.55993
NR4A1	1.8038	1.61186	1.87304	4.61796	4.46429	4.5747	1.74614	1.97336	1.73257
NR4A2	0.811397	0.74322	0.885398	4.43031	4.06064	4.32248	1.43363	1.41081	1.6478
NRIP1	2.14359	2.27247	2.25642	2.37048	2.39294	2.27628	2.32061	2.25962	2.38298
NRP1	4.83484	4.91018	4.91264	4.87828	4.71411	4.79928	5.96501	5.98023	5.87579
NSD2	4.06065	3.71517	4.12601	3.22068	2.85522	3.2586	4.80556	4.75935	4.40789
NSDHL	4.05294	4.21445	4.21001	5.19631	5.14366	5.297	5.20204	5.09827	4.93548
NT5C	4.30762	4.39902	4.46729	5.21554	5.56057	5.50673	4.12699	3.65607	3.57457
NT5C3A	4.2913	4.28862	4.3077	3.9345	3.98421	3.8737	3.19819	3.24863	3.51588
NT5E	2.17631	2.0062	2.16052	5.61307	5.39823	5.44728	7.86782	8.22993	8.20063
NTHL1	3.3893	3.28701	3.28626	3.8533	4.03536	3.95059	3.25616	2.64973	2.46539
NTM	2.3784	2.49484	2.28419	5.48285	5.02579	5.20806	0	0.0144496	0.0417827
NUB1	4.96793	4.99844	5.00213	4.88893	4.77217	4.88712	5.16169	5.28334	5.3171
NUDT11	3.28297	3.3754	3.22232	1.38335	1.56717	1.4044	1.59968	1.33956	1.49642
NUDT15	3.08596	3.10103	3.24913	3.05789	3.04	2.78424	3.27528	3.34551	3.13339
NUDT19	3.71543	3.6838	3.64	2.31172	2.38525	2.32527	2.79443	2.70313	2.74749
NUDT21	4.04297	4.10925	4.09918	4.61527	4.64969	4.57046	4.89265	4.88215	4.78764
NUDT9	4.5007	4.56245	4.60502	4.31176	4.22251	4.34708	4.60904	4.50391	4.58775
NUFIP1	1.86938	1.92444	1.98239	2.35282	2.16374	2.3641	2.23542	2.53964	2.35998
NUMA1	4.56704	4.67124	4.58683	5.3099	5.01971	5.23637	4.43059	4.47321	4.22435
NUMB	3.58682	3.61617	3.66057	3.53748	3.22766	3.35921	5.27978	5.47915	5.40718
NUP107	2.65685	2.78319	2.67818	2.68515	2.64616	2.51698	3.12445	3.18604	3.04837
NUP153	4.19764	4.26741	4.25726	3.49888	3.16736	3.31502	2.64779	2.93947	2.82239
NUP205	4.10539	4.22839	4.2674	3.44813	3.38687	3.40587	4.05085	4.09081	3.96898
NUP50	3.57721	3.62746	3.6588	3.5409	3.4226	3.47409	3.45437	3.56246	3.3924
NUP58	3.41487	3.48769	3.41678	3.23789	3.14542	3.2318	3.0866	3.12016	3.17836
NUP93	3.72753	3.77814	3.82249	3.84245	3.84182	3.8534	4.83081	4.70268	4.54004
NUP98	4.65432	4.59185	4.80127	3.64973	3.41858	3.55192	3.9853	4.07816	3.94469
NUPR1	6.51711	6.75869	6.90134	6.13461	5.46087	6.01909	6.9051	7.26907	6.88751
NUSAP1	3.17369	3.28313	3.27429	0.888262	0.451042	0.640129	4.2324	4.71485	4.79668
NXF1	4.2483	4.27906	4.37092	4.84748	4.47141	4.78766	3.92817	4.36445	4.12171
NXT1	4.39074	4.46699	4.50326	4.47671	4.59219	4.53508	3.4743	3.34475	3.05336
OAS1	5.78025	5.78508	5.8218	3.48015	3.58044	3.6243	1.34106	1.26154	1.11116
OAS3	5.88318	5.8649	5.95654	3.00944	2.83448	2.91043	1.74111	1.85604	1.72804
OASL	1.65736	1.70096	1.77595	0.653974	0.525175	0.731259	2.51905	2.44335	2.1272
OAT	5.65556	5.67752	5.72048	4.61705	4.93167	4.60752	6.47205	6.13766	6.05502
OCEL1	2.65302	2.59416	2.42151	3.0128	3.08318	3.24628	4.1991	4.10431	4.01291
OCRL	4.24988	4.30711	4.37345	3.74816	3.63839	3.67183	3.32241	3.34789	3.44247
ODC1	5.02361	5.03085	5.11221	5.74606	5.84619	5.72868	4.84933	4.74312	4.43515
ODF2	3.28727	3.26645	3.45206	3.19302	3.03776	3.33698	3.88297	3.85781	3.65187
OGDH	5.85557	5.92475	5.87437	5.52066	5.27078	5.5781	5.46447	5.62031	5.48608
OGFR	4.70891	4.76132	4.64039	5.15342	5.39124	5.45997	5.03198	4.66551	4.2874
OLFML3	1.10859	1.15683	1.29743	2.7213	2.57043	2.66006	5.62421	5.75881	5.56252
OPA1	4.03406	4.08439	4.09816	2.9717	2.81914	2.78165	4.0143	4.02694	4.16544
OPHN1	1.16453	1.2222	1.25255	2.67876	2.75428	2.68574	1.22735	1.22605	1.21876
OPN3	5.61427	5.69559	5.70114	5.61875	5.58748	5.47416	3.06268	3.04169	2.84928
ORC2	2.53095	2.51325	2.70279	2.44781	2.43957	2.3083	2.46013	2.47289	2.48087
ORC5	3.72666	3.80289	3.90122	3.50473	3.29939	3.31992	3.66589	3.68825	3.8066
ORC6	2.79721	2.8872	2.98195	0.923802	1.00403	1.18387	3.8437	3.76283	3.69933
OSGIN1	6.06326	6.11726	6.0903	4.00024	3.86578	4.03976	4.10559	3.86158	3.74715
OSMR	6.51419	6.55887	6.60626	4.42996	4.21715	4.28983	4.36471	4.5844	4.52328
OSTC	5.80013	5.82972	5.82173	5.79946	6.12573	5.74025	6.62974	6.07001	6.07337
OXA1L	5.71029	5.43873	5.4785	5.93781	5.44002	5.75581	5.07316	5.63992	5.49369
OXSR1	3.03755	3.05096	3.10271	3.42674	3.26802	3.3498	3.65623	3.62625	3.46748
P2RX4	3.32805	3.31768	3.30937	3.62911	3.49966	3.67239	4.66454	4.59075	4.32626
P2RX7	2.04209	2.09353	2.19216	3.27289	3.12945	3.22522	2.08179	2.2299	2.09102
P3H1	6.43941	6.53716	6.55466	5.41857	5.3173	5.43325	5.2423	5.21266	5.10183
P4HA1	5.37832	5.41501	5.43866	5.18988	5.0518	5.07815	4.85691	5.01671	5.09818
P4HA2	4.69701	4.7156	4.73974	5.94562	6.14513	5.82873	6.50158	6.04057	5.78224
PA2G4	6.27784	6.25101	6.3435	6.50348	6.03284	6.35603	5.81799	6.24322	5.91972
PABPC1	9.1613	9.17222	9.08798	8.83387	8.26757	8.69766	8.52123	9.02512	9.2834
PABPC4	6.2121	6.22285	6.17303	6.08067	6.06015	6.10564	7.01025	6.97299	6.81891
PAFAH1B1	3.95331	4.01787	4.04321	4.19852	4.47324	4.21221	4.459	4.15045	4.20039
PAICS	5.62593	5.83266	5.75948	4.33518	4.05266	4.27549	5.63214	5.8773	5.71054
PAIP1	6.13174	6.20016	6.17475	5.47237	5.32186	5.35319	5.14788	5.32879	5.35886
PAK4	4.91496	4.9965	4.90037	3.49429	3.38731	3.73827	4.56745	4.54596	4.32931
PALLD	5.31223	5.49249	5.22426	3.51101	3.44209	3.30989	3.69713	3.82522	3.92772
PAM	6.83657	6.86433	6.96682	7.41418	7.35246	7.34038	6.28048	6.23387	6.15335
PAN2	2.61817	2.65143	2.79962	4.17882	4.22677	4.3069	3.04167	3.06812	2.88141
PANX1	3.8316	3.84644	3.87473	2.52172	2.73801	2.45672	2.80428	2.63359	2.65448
PAPSS2	0.0187495	0	0	5.97014	6.10892	5.94364	3.18148	3.00827	3.07675
PARN	3.75677	3.80887	3.86753	3.97524	3.69569	3.74485	4.4395	4.46731	4.35349
PARP12	4.5204	4.54805	4.54464	3.55971	3.299	3.58608	2.73191	2.74418	2.68657
PARP14	4.99622	5.02063	5.08733	2.8378	2.57151	2.67456	2.34426	2.53745	2.54474
PARP2	3.72201	3.68086	3.87325	2.86936	2.64409	2.69447	3.55129	3.59997	3.56862
PARP9	5.71317	5.75776	5.84452	3.10595	2.93291	3.12917	2.87686	3.1382	2.9977
PAX3	2.05405	2.09351	1.95246	0.812191	1.08415	0.874326	1.52729	1.49362	1.39443
PBK	2.67841	2.71455	2.80315	0.340761	0.584515	0.445398	4.39644	3.9703	3.96098
PC	2.66734	2.68531	2.70645	4.33854	4.56982	4.48268	4.14798	3.71897	3.66554
PCBD1	3.42768	3.49487	3.35543	4.17391	4.16309	4.43756	5.51503	5.59937	5.23262
PCBP1	6.79874	6.80513	6.83632	7.45606	7.52531	7.51082	7.68203	7.49226	7.18968
PCDH7	3.06682	3.0616	3.10659	2.89242	2.83964	2.96957	2.68599	2.78197	2.78519
PCGF5	3.30227	3.37519	3.35084	2.41369	2.66798	2.34323	3.22931	3.05249	3.36966
PCM1	4.0087	4.03407	4.0733	3.8101	3.58619	3.59929	3.51938	3.77485	3.88751
PCNA	6.40164	6.47385	6.5076	5.00286	5.22239	5.01145	5.90683	5.50892	5.62288
PCNT	2.41116	2.45773	2.41863	1.77724	1.78581	1.82209	2.29705	2.25445	2.13363
PCOLCE	7.94065	7.94083	7.99212	6.80639	6.52535	6.81795	6.56673	6.70445	6.43924
PCOLCE2	2.7309	2.79664	2.89406	2.08426	2.3927	2.26079	3.9164	3.60277	3.19797
PDAP1	5.06731	5.18253	5.01522	5.68017	6.03335	6.06137	5.9779	5.40021	5.26064
PDCD1LG2	1.78625	1.63323	1.66482	0.411816	0.356826	0.485986	2.4948	2.77875	2.9128
PDCD2L	3.8076	3.70834	3.69447	2.90998	3.16724	3.05247	3.16585	2.74935	2.38764
PDCD4	3.85339	3.92513	3.96592	3.76762	3.68249	3.66792	3.41775	3.55359	3.33507
PDE4B	2.30719	2.22601	2.32974	1.51868	1.39527	1.46015	1.71567	1.77407	1.8766
PDE4DIP	2.62644	2.68456	2.80812	5.10623	4.97398	5.1351	6.18034	6.28158	6.14081
PDGFA	4.10304	4.03409	4.07998	6.86998	6.79389	6.9059	2.40654	2.12805	2.1865
PDGFC	2.63957	2.6352	2.79301	3.13424	3.03376	3.04101	3.6199	3.46798	3.57329
PDGFRB	4.14637	4.22693	4.2642	1.32532	1.31457	1.20641	3.47357	3.34529	3.02217
PDHA1	5.01163	5.08666	5.17694	3.66406	3.41247	3.54354	5.07749	5.29292	5.07639
PDHB	3.98835	3.95024	3.98728	4.86499	5.17518	4.9044	5.78155	5.45733	5.21695
PDHX	4.61311	4.62332	4.64208	3.74869	3.6873	3.71326	3.91316	3.86615	3.83848
PDIA5	3.10287	3.13603	3.2205	3.28249	2.98434	3.32603	4.30714	4.55334	4.34326
PDIA6	7.03449	7.03719	7.12586	8.49565	8.50436	8.4639	7.42175	7.37925	7.26946
PDK2	3.85467	3.92129	3.9197	2.27033	2.1027	2.3933	3.3497	3.73525	3.40764
PDK3	1.7285	1.7386	1.96608	0.870706	0.831619	0.909932	1.33528	1.58124	1.40985
PDLIM1	6.16569	6.1466	6.16076	3.83902	3.51498	3.79679	6.26743	6.58268	6.37143
PDLIM3	1.13923	1.31432	1.42787	3.23784	3.11729	3.01345	0.499299	0.163016	0.426881
PDLIM4	4.92485	4.95009	4.95363	5.85368	5.92977	5.98836	0.135847	0.0893422	0.0650552
PDLIM5	3.0323	3.13246	3.06858	3.14874	2.9912	3.22447	3.64205	3.77622	3.86554
PDLIM7	5.14454	5.1093	5.14134	3.30163	3.16422	3.41653	5.20182	5.3368	5.13043
PDP1	3.78722	3.81992	3.91161	2.92479	2.93394	2.65596	4.25117	4.35504	4.17745
PDPN	1.59221	1.62886	1.61534	0.0728426	0.0515531	0.0291617	5.32829	5.68622	5.6536
PDS5B	2.276	2.1786	2.12088	2.17783	1.91151	2.00442	1.31373	1.66068	1.58541
PEBP1	6.09264	6.08631	6.17772	6.93567	6.9509	6.98987	7.43506	7.35458	7.06352
PELI1	1.88612	2.05382	1.9285	2.79367	2.97334	2.8197	1.10895	1.03741	0.913762
PEMT	3.86675	3.8223	3.94111	4.83557	4.80557	4.97609	4.91353	4.84079	4.42899
PER1	1.32443	1.26414	1.32129	2.25339	2.33009	2.2625	1.7109	1.54156	1.49206
PERP	6.126	6.14519	6.18871	4.00992	4.13871	4.07184	4.16396	4.00835	3.97277
PES1	4.77858	4.80077	4.79452	5.67089	5.80427	5.8319	6.0929	5.83071	5.56834
PEX11A	1.45726	1.34051	1.56491	2.22914	2.35442	2.34608	2.21035	2.01719	1.96021
PEX11B	2.91498	2.73267	2.86722	3.38463	3.7612	3.64554	4.08178	3.72683	3.4018
PEX13	2.96455	3.04604	2.99335	2.47102	2.58159	2.52191	2.67356	2.75414	2.71436
PEX14	3.50403	3.61578	3.48394	3.40938	3.3243	3.42876	3.57581	3.63864	3.45224
PEX2	2.74202	2.75429	2.87275	3.44061	3.31467	3.27852	3.19515	3.03963	3.08433
PEX5	3.9902	4.14703	4.11066	3.29451	3.57946	3.49682	3.9837	3.55362	3.39679
PEX6	4.44861	4.55863	4.50224	3.16718	3.64731	3.42369	2.15192	1.89178	1.48122
PFKFB3	3.09202	3.08192	3.09438	4.39347	4.64836	4.54112	3.34514	3.07137	2.90094
PFKL	4.59972	4.71336	4.70937	4.75389	4.82655	4.80296	5.95017	5.67196	5.36891
PFKM	4.69744	4.78548	4.76077	5.20664	5.47749	5.26609	5.54658	5.16902	4.70529
PFKP	5.89919	5.92143	5.96967	5.55418	5.48337	5.54387	6.38881	6.41145	6.06692
PFN1	8.44008	8.48489	8.47831	8.91009	8.59276	8.94124	9.3881	9.63398	9.41349
PFN2	7.36777	7.67286	7.80892	5.79683	5.87219	6.16463	7.25398	7.2786	7.01774
PGD	8.26852	8.29909	8.35758	6.90422	6.73058	6.90081	7.74376	7.79112	7.47666
PGK1	6.04265	6.0832	6.06786	5.13313	5.51628	5.2937	6.881	6.41974	6.24365
PGM1	4.86212	4.90298	4.92967	5.70244	5.75403	5.73989	5.78272	5.63679	5.39162
PGM2	3.4394	3.42731	3.56611	2.16124	2.19785	2.14223	2.94555	2.97874	2.78978
PGRMC1	6.09996	6.17484	6.11289	5.78286	6.0071	5.76598	6.37227	6.10927	6.25339
PGS1	3.5078	3.60915	3.52142	4.53805	4.80834	4.66538	3.79058	3.36117	2.96988
PHB2	7.65826	7.68508	7.72846	8.0253	7.90493	7.98909	7.41573	7.5293	7.51381
PHF3	3.9402	3.95655	3.87853	2.88192	2.57724	2.75252	2.14335	2.42525	2.71231
PHF5A	4.92464	4.84438	4.90485	4.89572	4.92572	4.97696	5.28482	5.19151	4.77899
PHF7	1.26284	1.54267	1.56495	1.35639	1.45644	1.38705	1.37341	1.42528	1.09325
PHGDH	7.35869	7.56035	7.58208	7.51401	7.83786	7.8268	8.23775	7.75782	7.18242
PHKG2	2.53735	2.80676	2.48334	2.87721	3.01109	2.92429	3.4885	3.03547	2.65365
PHLDA1	6.42074	6.34435	5.98901	5.75628	5.97751	5.77094	5.57901	5.4835	6.03843
PHLDA2	7.06453	7.01143	7.08772	5.55153	5.38861	5.73847	5.52497	5.70658	5.35712
PHLDA3	5.12083	5.12429	5.19025	6.87924	7.35957	7.15401	6.17872	5.50197	5.1334
PHTF2	4.37741	4.36928	4.31756	3.04377	2.96588	2.81227	2.63623	2.73445	3.15583
PHYH	3.95781	3.97939	4.05476	3.07593	3.41165	3.29817	5.5879	5.44142	5.41131
PIAS2	2.16083	2.28145	2.30489	2.20625	2.18048	2.06657	1.88492	2.05008	1.96771
PIAS3	3.76889	3.78329	3.90061	3.94819	3.31296	3.67751	4.21188	4.52113	4.28685
PICK1	2.74089	2.84808	2.91655	1.52627	1.3573	1.43414	3.6474	3.46464	3.09999
PIDD1	2.50075	2.42727	2.42549	2.35081	2.50966	2.49945	2.84073	2.58232	2.32227
PIK3CD	1.31461	1.30592	1.1724	1.57716	1.70493	1.65263	3.33093	2.98595	2.83984
PIK3R3	2.27297	2.24283	2.37287	1.59216	1.78429	1.78913	2.10609	2.04903	1.8436
PIKFYVE	2.58684	2.58585	2.63961	2.51786	2.47532	2.45197	2.25885	2.25929	2.21085
PIM1	3.17067	3.13747	3.14377	0.458688	0.683909	0.464241	2.21238	1.92269	1.70365
PIN1	4.90434	4.85846	5.07239	5.18959	5.47767	5.40975	6.2003	5.84183	5.58704
PINK1	4.15718	4.28151	4.24228	4.297	4.41047	4.46508	5.46733	5.13607	4.85145
PITPNB	4.70847	4.76095	4.74848	4.94855	4.72577	4.68614	4.46443	4.63048	4.83188
PITPNC1	1.42505	1.39235	1.43258	4.09886	3.77053	3.96923	2.62889	2.72506	2.43427
PITX2	2.82244	2.77144	2.9988	0	0.0441969	0.031662	1.26631	1.59596	1.27761
PKD2	3.42338	3.45266	3.48049	4.0014	4.10733	3.91732	3.34618	3.34527	3.36669
PLA2G12A	2.52816	2.47385	2.49175	2.84057	2.95973	2.7593	2.48489	2.44932	2.31785
PLA2G4A	2.33396	2.36391	2.32094	3.0683	3.19356	3.06064	2.55956	2.39747	2.48827
PLAGL1	4.12642	3.9735	4.08706	0.0161768	0.0164806	0	2.9732	3.33096	2.92815
PLAT	4.30687	4.26773	4.38743	7.18477	7.01084	7.2185	3.00955	2.87079	2.75246
PLAU	7.25869	7.29078	7.31162	0.3752	0.298898	0.520165	6.72511	6.55396	6.45727
PLAUR	4.72714	4.64741	4.66772	3.15606	2.98065	3.20822	6.37499	6.45902	6.34162
PLCB1	2.57888	2.52532	2.55411	2.97163	2.74763	2.86758	1.36036	1.54327	1.5604
PLCB4	1.97068	1.89038	2.10622	1.17138	1.04664	1.07431	0.745223	0.796854	1.0968
PLCG1	4.07297	3.90639	4.06254	4.85335	4.91511	4.87423	4.40703	4.23174	3.73461
PLEC	5.28551	5.24747	5.2496	5.25727	5.22786	5.33343	4.35357	4.21866	3.93798
PLEKHG2	1.96042	2.09755	1.97636	1.87524	1.50893	1.75164	2.33635	2.55835	2.6288
PLK1	3.48419	3.50943	3.40663	1.2857	0.757772	0.951051	5.3457	5.61288	5.31874
PLK2	5.24067	5.25049	5.35911	5.64574	5.64925	5.5788	3.54441	3.5534	3.31869
PLK3	3.25367	3.21614	3.23413	2.41649	2.23309	2.3913	3.50671	3.23093	3.03115
PLK4	1.47128	1.30583	1.39337	0.309154	0.213187	0.322544	2.22402	2.46931	2.57966
PLOD1	6.37894	6.39685	6.43598	6.11652	6.09342	6.20754	7.04175	6.91979	6.61403
PLOD2	6.21396	6.17457	6.21778	5.24371	5.17783	5.14043	5.15809	5.15917	5.28641
PLOD3	6.90091	6.92755	6.98222	8.49332	8.25156	8.44871	5.95029	6.02246	5.81103
PLPP1	4.34502	4.26048	4.35911	4.33184	3.91633	4.22587	3.52386	3.84705	3.77129
PLPP3	1.84156	1.81274	1.75527	3.07165	3.20413	3.10241	5.11094	4.86694	4.83594
PLSCR1	6.59673	6.62871	6.73645	3.74231	4.18771	4.01369	4.09018	3.8613	3.84356
PLXNB1	2.06649	2.06875	2.01213	3.78053	3.89089	3.84589	0.944643	0.729457	0.606933
PLXNB2	6.01504	5.98077	6.08055	5.24162	5.05573	5.34045	5.25561	5.30058	5.36176
PMAIP1	5.62752	5.75688	5.69406	4.81549	5.14227	4.75649	4.1074	3.93063	3.94894
PMEPA1	3.70793	3.73516	3.71921	6.86727	6.83754	6.84125	1.59515	1.57545	1.47728
PML	5.21199	5.15882	5.14487	4.34799	3.9822	4.30168	4.17398	4.51392	4.39204
PMM1	3.48445	3.67049	3.65855	4.1521	4.78049	4.51074	5.53121	4.75607	4.69109
PMP22	4.96597	4.95851	5.01826	7.632	7.38511	7.49313	5.66013	5.807	5.85567
PMPCA	4.18794	4.19365	4.27277	4.66353	4.89812	4.80805	5.10596	4.86281	4.63176
PMS2	3.71755	3.81145	3.92148	3.15405	3.06298	3.2721	2.30238	2.39033	2.37028
PNN	4.74258	4.72838	4.58492	3.9561	3.78054	4.08308	3.86616	3.98768	4.1512
PNO1	4.19346	4.32124	4.25847	3.40069	3.83805	3.49237	3.94693	3.56291	3.57892
PNP	4.59761	4.70196	4.70133	1.57462	1.69319	1.56252	4.14191	3.83327	3.66435
PNPT1	4.16907	4.2432	4.2905	3.41717	3.33119	3.36927	3.09185	3.13339	3.2151
PNRC1	4.17258	4.12188	4.10916	4.95349	4.85702	4.94572	4.8211	4.7772	4.88754
PODXL	2.56251	2.47922	2.59574	3.89427	3.76021	3.8011	2.20761	2.31776	2.43987
POLA1	1.93135	2.03218	2.0627	1.5898	1.46003	1.64201	2.1526	2.15164	2.21372
POLA2	2.09841	2.47872	2.26666	2.51207	2.32651	2.34626	2.89408	3.17804	3.13042
POLB	4.10742	4.1764	4.39974	3.60635	3.68454	3.50745	3.49965	3.53546	3.21654
POLD1	3.85792	3.8678	3.74804	2.70994	2.92497	2.8247	3.9207	3.42962	3.14801
POLD2	7.11131	7.09488	7.15598	7.05935	6.78431	7.081	6.95471	7.13702	6.86869
POLD3	2.75211	2.74181	2.8074	2.66004	2.54597	2.71014	2.2235	2.64974	2.11526
POLD4	4.51227	4.41525	4.37074	4.95635	5.28624	5.11125	6.07163	5.5346	5.3924
POLE	2.10805	2.05762	2.05391	1.5951	1.62824	1.68124	2.5786	2.60372	2.34321
POLE3	5.07012	5.1506	5.04848	4.77872	4.61208	4.78782	4.91117	5.00293	5.12959
POLE4	3.75739	3.60282	3.62008	3.7088	4.25727	4.0605	4.92867	4.29693	3.95571
POLG2	2.59359	2.49633	2.64903	2.95143	3.20623	2.96803	1.94091	1.73688	1.62306
POLH	2.98642	3.02817	2.99965	1.86563	1.71393	1.75317	1.71105	1.85701	1.81828
POLL	2.70206	2.71838	2.53771	3.27807	3.60043	3.71632	3.34748	3.00349	2.80144
POLR1C	5.0829	5.01515	5.02666	4.0946	4.32737	4.1851	4.03331	3.65558	3.63189
POLR1D	6.23718	6.29027	6.24939	5.68073	5.71469	5.82943	5.10967	5.08369	5.13583
POLR2A	2.2955	2.40689	2.43281	2.7156	2.63678	2.64802	2.71243	2.50556	2.32293
POLR2C	4.76211	4.77539	4.87637	4.80162	4.9698	4.83918	5.27629	4.95095	4.7864
POLR2D	3.39527	3.33608	3.18875	3.27838	3.43366	3.37489	3.19422	3.04041	2.82819
POLR2E	4.85741	4.87591	4.95828	5.28315	5.21765	4.97847	6.28243	5.76969	5.64121
POLR2F	4.91166	4.75779	5.10586	6.03901	6.324	6.32935	5.40268	4.62786	4.4103
POLR2G	4.98585	5.03669	4.97011	5.76982	6.32099	5.99312	5.9491	5.1983	4.96564
POLR2H	4.94981	5.00611	5.03261	5.23117	5.13077	5.18165	4.66931	4.66245	4.67531
POLR2I	5.13436	5.10954	5.32842	4.5295	4.59511	4.71479	4.88525	4.60064	4.50131
POLR2J	6.45475	6.36549	6.25419	6.5856	6.3418	6.73055	5.96488	6.34041	6.27529
POLR2K	5.60591	5.55214	5.6095	5.8455	5.52274	5.74846	5.49168	5.72278	6.05898
POLR3C	4.44507	4.50573	4.51496	4.96862	4.54142	4.80603	3.69272	4.01976	3.9924
POLR3G	2.42629	2.3046	2.52107	2.63336	2.41055	2.46005	2.91091	3.15672	3.30639
POLR3GL	3.2034	3.31816	3.25654	3.95308	3.80423	3.93069	3.90494	3.80471	3.94566
POM121	4.70004	4.77854	4.73091	4.79631	4.36743	4.65757	3.64698	4.03437	4.09038
POP4	4.34951	4.34117	4.40485	3.64974	3.47139	3.63784	4.08562	4.29323	4.2179
POP7	4.88265	4.82243	4.84466	4.67817	4.72653	4.79335	5.30881	4.97997	4.76333
POR	5.84203	5.91154	5.9372	5.35039	5.37706	5.43997	5.83786	5.74075	5.50142
PPA1	6.62726	6.69808	6.76075	5.43387	5.49132	5.38484	6.1622	6.07316	5.96677
PPAN	3.52043	3.73793	3.61931	4.07781	4.57583	4.09289	3.91863	4.34482	3.81488
PPARA	2.20452	2.26643	2.21585	2.1668	2.09141	2.12514	2.35592	2.48423	2.18022
PPARD	3.4757	3.4074	3.40019	3.13673	2.96811	3.14945	3.13366	3.13584	3.15275
PPARG	4.5097	4.42314	4.51444	2.89988	2.79139	2.97127	3.20364	3.1303	3.21446
PPARGC1A	1.40928	1.8086	1.49449	0.0260748	0.0081871	0.0284121	2.37082	2.72192	2.98554
PPAT	2.76551	2.95116	2.8615	2.4672	2.70893	2.41926	2.86397	2.71109	2.91139
PPIA	9.75461	9.89371	10.031	9.30491	9.35088	9.3993	9.59873	9.28496	8.88859
PPIB	8.35389	8.40137	8.42788	9.66134	9.82554	9.7819	8.9468	8.70166	8.39935
PPIF	5.46245	5.52012	5.58658	4.37593	4.4664	4.46994	6.44349	6.35576	6.1677
PPM1A	3.13499	3.17949	3.14514	2.26351	2.40693	2.33987	2.72403	2.66982	2.88983
PPM1D	2.65247	2.65375	2.79445	2.30543	2.10544	2.24581	1.68254	1.75013	1.76338
PPM1G	5.39581	5.50763	5.59453	6.40138	6.14895	6.40476	6.2017	6.30399	5.88004
PPP1CA	6.06446	6.12471	6.22075	6.71564	6.78837	6.83507	7.11699	6.99972	6.79851
PPP1R15A	6.34511	6.40015	6.31056	6.70455	6.56063	6.80606	5.17069	5.24652	5.16772
PPP1R2	4.02758	4.03475	4.04555	3.38841	3.33041	3.3066	3.10969	3.26382	3.43673
PPP1R3C	1.33732	1.1561	1.28741	1.69346	1.71767	1.61105	3.61076	3.47416	3.2147
PPP1R8	4.32869	4.51522	4.65171	4.69312	4.4344	4.65489	4.43005	4.52426	4.27941
PPP2R1B	2.979	2.85259	3.01412	0.834257	0.785298	0.807141	1.9797	1.69384	1.55228
PPP4R2	3.16886	3.27428	3.22635	3.54538	3.74299	3.47074	3.61053	3.54678	3.67698
PPRC1	3.80967	3.98569	3.78963	3.8703	3.47231	3.70876	3.93687	4.1283	4.19017
PPT1	6.58604	6.58818	6.68598	6.46358	6.3788	6.39222	5.9304	6.17582	5.80251
PRAF2	6.16969	6.12494	5.90896	6.26585	5.84252	6.15482	5.46203	5.88593	6.06032
PRC1	2.93915	3.15892	3.25316	1.03517	0.70916	0.843826	4.34729	4.54336	4.70183
PRDM2	2.72181	2.75908	2.83637	1.94272	1.69314	1.89007	2.044	2.32626	2.20598
PRDX1	8.8433	8.82826	8.85744	7.12796	7.51745	7.24243	8.31624	7.7858	7.45135
PRDX2	1.17979	1.00674	1.12966	6.39413	6.268	6.58414	6.88571	6.84353	6.55247
PRDX3	5.51335	5.58103	5.52999	4.97263	5.64413	5.16996	6.65575	5.94494	6.20274
PRDX4	6.3535	6.30099	6.39679	5.82431	6.05342	5.92462	6.82171	6.42233	6.11479
PRDX5	6.35442	6.34927	6.34819	8.05351	8.62556	8.41297	8.21051	7.51466	7.11432
PRDX6	7.50716	7.487	7.57072	6.63448	6.89556	6.68936	6.86371	6.51686	6.3288
PREB	4.05121	4.04937	4.05575	5.30825	5.29738	5.38715	5.38705	5.18316	5.02392
PRELID3B	4.68175	4.64062	4.65114	5.29034	5.20507	5.11179	4.98014	5.13931	5.28996
PREX1	2.58754	2.54284	2.54519	3.72138	3.77341	3.77775	4.94782	4.88131	4.77807
PRIM1	2.17956	1.84204	2.2429	2.74322	2.57542	2.56847	2.96199	2.97578	3.02222
PRIM2	2.74859	2.72397	2.77006	1.85914	1.80976	1.72797	3.08699	3.26992	3.16583
PRKAB1	3.93928	3.85219	3.92078	4.00852	3.93875	4.0237	3.51812	3.65843	3.46404
PRKACA	4.41118	4.42003	4.36549	4.15741	4.00916	4.16805	4.9193	5.11647	4.85115
PRKAG1	5.1265	5.00984	5.15723	6.18298	5.91697	6.08202	5.90462	6.08523	6.02651
PRKAR2A	2.35341	2.32289	2.30526	3.03352	2.90601	2.98953	3.83454	3.99919	3.94741
PRKAR2B	3.39178	3.47117	3.39698	4.46973	4.45812	4.28107	2.73981	2.81743	3.09894
PRKCA	3.18346	3.32853	3.24603	1.77879	1.73119	1.84077	3.88844	4.08651	3.88453
PRKCD	2.97685	2.98356	3.08941	4.86971	4.63822	4.93523	3.54914	3.53226	3.30795
PRKCE	3.52082	3.47748	3.53702	2.60436	2.70369	2.65712	2.02453	1.98133	1.82259
PRKDC	3.85344	3.88774	3.91512	3.52034	3.53269	3.4421	3.41674	3.36181	3.29293
PRMT2	5.3539	5.37203	5.39449	6.48331	6.65308	6.61144	5.9883	5.78684	5.61872
PRMT3	3.59752	3.74321	3.75515	2.96763	3.17311	3.06732	3.0649	2.78978	2.80544
PRMT5	5.72473	5.65084	5.76679	5.09337	4.84762	5.00096	4.51329	4.68975	4.51669
PRNP	8.99094	9.04498	9.08404	9.00263	8.95509	8.93059	7.02122	7.1014	7.04687
PROCR	4.66246	4.6552	4.66221	4.41931	4.43706	4.42587	5.88062	5.73717	5.47645
PROS1	2.17263	2.38583	2.38876	4.2323	4.35949	4.04368	5.8343	5.94511	5.76829
PRPF3	4.21628	4.05823	4.24452	4.34836	4.00026	4.31286	4.32064	4.56906	4.28421
PRPF31	4.88109	5.07679	4.98512	4.51762	4.5466	4.50487	5.04629	4.99762	4.78365
PRPS1	4.59976	4.61898	4.62107	3.42596	3.6628	3.50961	4.18701	4.00591	3.89109
PRPS2	4.10981	4.03821	4.06561	2.50096	2.44919	2.25928	4.04128	4.08012	4.12501
PRRX1	0.312875	0.214643	0.194323	5.35322	5.03888	5.22024	5.47625	5.8184	5.91306
PRSS23	7.24836	6.73239	7.36734	6.53943	6.27767	6.50567	5.29173	5.20534	5.18358
PSAT1	8.19957	8.19792	8.2164	6.57502	6.92243	6.61091	6.98948	6.66971	6.78651
PSEN1	3.4979	3.29757	3.53037	3.93419	3.98414	3.89411	3.91074	3.80051	3.65466
PSEN2	2.38845	2.41701	2.54702	4.02708	4.26034	4.15551	4.24803	3.84807	3.57159
PSENEN	5.06742	5.07336	5.06889	4.4733	4.59093	4.50093	5.61524	5.48908	4.95157
PSIP1	4.40475	4.5163	4.52016	4.86604	4.65316	4.87047	3.79971	4.27696	4.39324
PSMA1	6.76229	6.83172	6.90186	5.33365	5.79404	5.42302	6.72327	6.28352	6.24161
PSMA2	6.21418	6.31886	6.29049	5.0386	5.95462	5.14236	6.27109	5.36511	5.79289
PSMA3	6.51449	6.49029	6.51463	4.85853	5.35239	5.11521	6.6312	6.23368	6.33017
PSMA4	7.11566	7.16859	7.25985	6.04843	5.70267	5.91783	5.82446	6.23463	6.33089
PSMA6	7.0161	6.86909	7.23272	6.06241	5.97868	6.03888	6.45865	6.09828	6.04925
PSMA7	6.63944	6.70007	6.6311	7.33402	8.04722	7.64572	8.20524	7.43435	7.36686
PSMB10	4.17885	4.24743	4.26243	3.68223	4.19944	3.87817	4.69578	3.90807	3.76097
PSMB2	5.3902	5.41888	5.46677	5.26115	5.0791	5.22801	5.89967	5.94566	5.89852
PSMB3	6.25783	6.2851	6.30159	6.00646	6.36421	6.14952	7.39709	6.89974	6.61622
PSMB5	7.07226	7.14267	7.11114	6.64954	6.83353	6.7723	6.72939	6.407	6.24872
PSMB8	6.06679	6.07147	6.07919	4.87547	5.33095	5.07462	4.98311	4.40545	4.22325
PSMB9	5.24436	5.31017	5.36917	3.89718	4.4832	4.12727	4.014	3.4141	3.0145
PSMC2	5.4959	5.52224	5.58873	5.35813	5.52415	5.59443	5.65282	5.48076	5.45473
PSMC3	5.50114	5.3852	5.57403	5.82808	5.79923	5.91524	6.92405	6.57967	6.28623
PSMC3IP	2.0633	2.1808	2.25676	1.91974	1.71203	1.7725	2.78032	3.0682	3.11296
PSMC4	6.41261	6.39084	6.46193	6.03596	5.95302	6.02735	6.56195	6.48409	6.37418
PSMC6	5.28945	5.41116	5.37721	4.42526	4.54453	4.23237	4.91896	4.63749	4.89098
PSMD1	5.58243	5.76028	5.75403	4.78357	4.77313	4.7784	5.71101	5.81266	5.79834
PSMD12	4.84099	4.86602	4.88444	3.84962	3.74162	3.70834	4.28104	4.41995	4.49871
PSMD13	5.62469	5.86528	5.83421	5.47797	5.65613	5.598	6.17229	5.71322	5.59548
PSMD14	5.53804	5.53192	5.65773	4.64818	4.91189	4.62019	5.97894	5.56433	5.56511
PSMD3	6.20421	6.17804	6.22727	5.41603	5.39531	5.49581	6.66097	6.65118	6.28368
PSMD7	6.03604	6.14218	6.13978	6.25776	6.02582	6.20532	6.3456	6.5136	6.31689
PSMD8	7.79425	7.77326	7.8807	7.00004	6.78554	6.9982	7.78638	8.05935	7.75463
PSME1	6.99621	7.14577	7.03769	5.96004	6.29994	6.15983	6.32515	5.89862	5.7014
PSME2	6.30545	6.23655	6.30592	5.01781	5.41901	5.12241	5.27245	4.73425	4.42459
PSME3	5.82463	5.81423	5.69765	5.92319	5.83321	5.43885	5.94722	5.93979	6.33775
PSMG1	5.2316	4.99851	5.18378	4.4709	4.38537	4.53858	5.36605	5.43816	5.04781
PSPH	6.21643	6.28885	6.35815	5.08301	5.21717	5.10813	4.27603	4.38827	3.86915
PTCD2	1.33453	1.21643	1.53681	1.35925	1.20591	1.21935	1.57312	1.731	1.59588
PTCH1	2.38925	2.37878	2.43686	1.99939	1.8961	2.05039	0.774484	0.828844	0.786124
PTEN	0.022507	0	0	3.38635	3.42288	3.22157	3.39671	3.45478	3.61996
PTGER4	3.32064	3.35249	3.40507	1.10727	0.989071	0.964161	1.39804	1.53491	1.53082
PTGES	2.99872	3.00159	3.10844	2.5134	2.82703	2.78677	7.89613	7.55112	7.23359
PTGES3	7.35766	7.41231	7.34204	6.63959	6.82566	6.54891	6.86508	6.77174	6.71724
PTGR1	6.69986	6.63753	6.92424	2.46451	2.13837	2.4304	5.51225	5.46976	5.08158
PTGS2	1.85303	1.89834	1.92796	2.41152	2.43004	2.25857	2.71631	2.70298	2.79904
PTHLH	1.15068	0.903322	0.736233	1.67012	1.50595	1.51651	1.18766	1.23252	1.06683
PTPA	5.23004	5.22932	5.20484	6.11498	6.46684	6.33526	6.28272	5.74674	5.57859
PTPN1	4.00711	4.04938	4.07143	4.57246	4.38041	4.49171	5.14833	5.19704	5.06284
PTPN11	5.09519	5.11789	5.11594	4.52794	4.65181	4.53955	5.04959	4.98386	4.95157
PTPN14	2.56471	2.60866	2.55992	2.63201	2.7388	2.58703	1.98234	1.88952	1.97938
PTPN2	4.33814	4.35681	4.19073	4.32257	3.64493	3.88696	3.98224	4.38196	4.46766
PTPN21	2.72691	2.76903	2.7305	2.45991	2.2306	2.37922	1.84944	2.17247	2.1674
PTPRD	1.12507	1.10358	1.11263	0.030692	0.0330064	0.0507092	1.01649	1.2205	1.371
PTPRE	2.61254	2.54828	2.53034	1.41168	1.33489	1.28754	2.62423	2.8817	2.78979
PTPRG	3.8559	3.93693	3.92644	2.26448	2.14551	2.04134	2.56195	2.64207	2.72931
PTPRJ	3.73928	3.62928	3.80918	3.40347	3.59855	3.4706	1.67158	1.58749	1.32417
PTPRM	4.67878	4.73159	4.74708	3.94036	3.6362	3.8627	3.91915	4.21398	4.08843
PTRH2	5.07829	5.1075	5.12491	4.95022	4.89119	4.94513	4.66471	4.67043	4.50332
PTS	4.05082	4.08755	4.17073	2.19975	2.70789	2.46995	3.99104	3.53009	3.53195
PTTG1	3.93755	3.87461	3.99667	4.22172	3.84255	4.1746	6.45479	6.53687	6.30621
PTX3	3.98561	3.99161	4.11157	2.72712	2.98242	2.82633	5.63432	5.19905	4.93281
PURA	2.03301	2.01854	1.99179	2.39832	2.48552	2.29834	1.42655	1.49057	1.72475
PUS1	2.69415	2.53651	2.8793	2.4552	3.63229	2.84467	3.4488	3.08536	2.74104
PVR	4.44937	4.4052	4.44779	4.83793	4.52421	4.77466	4.71755	4.90671	4.70379
PWP1	4.11767	4.10901	4.21282	3.96113	3.93934	3.94446	3.74265	3.64847	3.60793
PXN	5.73467	5.7559	5.63103	5.58356	5.44501	5.61162	6.08765	6.22747	6.0819
PYCR1	6.29362	6.25799	6.24043	6.79961	6.84974	6.82066	5.91974	5.49168	5.32265
QDPR	4.3595	4.37392	4.46297	3.96053	4.30322	4.09723	5.66666	5.4355	5.21164
QSOX1	5.7738	5.98485	6.0435	4.64327	4.93738	4.80044	5.44125	4.99433	4.66735
RAB14	4.5679	4.60854	4.64725	4.5212	4.71899	4.48137	4.26934	4.09451	4.32832
RAB1A	6.03598	6.10531	6.06555	5.81377	5.83362	5.6656	6.93013	6.78365	6.97383
RAB22A	3.03574	2.94729	3.02888	3.56089	3.51992	3.44102	3.86591	3.88806	3.92785
RAB27A	3.95815	3.98802	3.97696	2.88485	2.97952	2.8717	4.32473	4.43417	4.53647
RAB2A	4.61571	4.69979	4.61499	4.36394	4.48779	4.32058	5.70657	5.48556	5.63096
RAB31	3.60033	3.62022	3.68371	3.57614	3.58267	3.48631	5.4589	5.51806	5.45004
RAB3GAP1	3.91536	4.02439	3.98196	3.967	3.97392	3.96105	3.66794	3.64409	3.78612
RAB40C	1.9169	1.7091	2.00084	3.39088	3.49453	3.47177	2.542	2.09629	1.90641
RAB5A	3.32542	3.26061	3.47295	4.88528	4.64356	4.66844	4.65313	4.83851	4.89145
RAB9A	4.44836	4.52293	4.55254	2.98441	2.72055	2.87826	3.74364	3.90385	3.77612
RABEP1	3.54458	3.65935	3.68086	3.77391	3.67904	3.61919	3.87824	4.03908	3.93058
RABEPK	4.25932	4.34462	4.4906	4.19815	4.09249	4.30321	4.66482	4.55934	4.00183
RABGAP1	3.39562	3.38131	3.46892	3.79037	3.59365	3.64287	3.25436	3.26846	3.26142
RABGAP1L	2.01111	2.13817	2.16003	2.83557	2.73012	2.73172	2.49745	2.5933	2.74368
RAC1	8.52287	8.53206	8.51832	7.72533	7.4509	7.5832	7.04537	7.27713	7.45025
RACGAP1	3.25713	3.26445	3.25074	2.3992	2.36578	2.63338	4.54883	4.56544	4.652
RACK1	9.89567	9.95304	9.9442	10.8691	10.9484	10.9895	10.094	9.87426	9.53181
RAD1	3.56067	4.08244	3.76936	2.62765	2.71316	2.49761	3.01749	2.59791	3.08724
RAD17	4.09762	4.0417	4.16386	3.89755	3.65187	3.76673	4.0839	4.40924	4.36428
RAD21	4.84036	4.88123	4.91391	4.24001	4.40409	4.15082	5.61614	5.38765	5.53147
RAD23B	5.79901	5.82651	5.90815	5.66098	5.52168	5.55065	5.95658	6.1468	6.05597
RAD50	4.33033	4.40989	4.43735	3.45588	2.97572	3.23319	3.3845	3.59349	3.87533
RAD51	1.38446	1.48963	1.39813	0.537279	0.38863	0.543571	2.47562	1.97914	2.36754
RAD51AP1	2.10384	2.07284	2.09458	0.604682	0.628735	0.568378	2.93066	2.81222	2.80872
RAD51C	3.89227	3.8601	4.00854	4.19108	4.1284	4.23001	3.69597	3.68097	3.90003
RAD52	1.96684	1.89591	2.14938	2.18251	2.03122	2.09597	2.06015	1.99447	1.9725
RAD54L	1.24744	1.35138	1.27256	0.185506	0.158148	0.211351	2.5828	2.467	2.35271
RAD9A	1.90783	2.02253	2.02022	2.79958	2.60622	2.69079	2.6595	2.51773	2.74455
RAE1	3.8514	3.92767	3.91424	4.43206	4.54664	4.30787	4.4359	4.20167	4.11712
RAF1	4.97272	4.95722	5.04175	5.07614	5.10255	5.08248	4.98745	4.75753	4.66985
RALA	5.67425	5.68972	5.73025	4.95898	5.16585	4.88929	5.1236	4.89423	5.01775
RALB	4.55031	4.5638	4.74538	5.18285	5.07841	5.11638	5.12897	5.26981	5.22161
RALBP1	4.77084	4.84945	4.94263	4.32257	4.17846	4.20383	4.49837	4.65466	4.69038
RALGDS	3.49831	3.56254	3.57151	3.79572	3.47807	3.6856	3.008	3.11595	2.80296
RAN	7.35038	7.42607	7.33644	6.22777	6.30625	6.17548	7.62541	7.31498	7.48945
RANBP1	6.20186	6.24747	6.25215	6.64911	6.46144	6.65277	7.25907	7.36714	7.10543
RANBP9	4.46864	4.44026	4.45393	4.65475	4.34601	4.5353	3.52505	3.93408	4.02809
RAP1GAP	2.75981	2.78259	2.88181	3.92032	3.70229	3.93124	0.138825	0.248119	0.251741
RAP1GDS1	3.75255	3.74454	3.65449	3.82278	3.96702	3.77313	4.13999	4.08556	4.18996
RAP2B	3.33212	3.37931	3.4621	1.93257	1.8756	1.91672	3.27941	3.33389	3.04784
RAPGEF6	1.69908	1.77354	1.74662	1.91421	1.7991	1.78096	1.31164	1.36152	1.3276
RARA	4.71281	4.52474	4.59047	4.28147	3.95901	4.20195	3.42179	3.72176	3.69612
RASA1	4.70072	4.71266	4.83707	3.82199	3.31177	3.65114	4.07874	4.14678	4.25517
RASA2	1.59425	1.58799	1.65871	1.38379	1.37055	1.26859	1.55803	1.50945	1.65852
RASAL2	2.01402	2.14086	2.04201	2.3241	1.85482	1.87984	1.97552	2.17265	2.25605
RB1	3.51375	3.554	3.58952	3.6826	3.55263	3.46284	2.82065	2.96347	3.27196
RBBP7	5.39842	5.44854	5.45645	4.62678	4.65381	4.68587	6.09672	5.99694	5.79469
RBBP8	4.27941	4.34054	4.32319	3.41128	3.11223	3.28599	4.44335	4.82133	4.83985
RBCK1	7.03221	6.99425	7.04358	6.31312	6.30696	6.42801	4.81905	4.72123	4.46164
RBL1	1.37228	1.42677	1.50302	1.6154	1.52985	1.53446	2.75192	2.69663	2.90057
RBM14	4.41928	4.33034	4.46233	4.2768	4.12521	4.1829	4.24722	4.2552	4.10272
RBM4	5.50001	5.63365	5.63969	5.91692	5.94735	5.95754	5.07972	4.5848	4.84497
RBPJ	4.53308	4.59889	4.71718	3.96054	3.67491	3.58541	4.44484	4.62054	4.7243
RBPMS	4.36175	4.46588	4.32854	5.01112	4.51258	4.9313	5.18388	5.87742	5.80782
RBX1	4.30924	4.359	4.38093	4.74752	5.12619	4.8969	5.2957	4.88328	4.87615
RCAN1	4.95659	4.99184	5.04785	7.11795	7.14921	7.04235	3.80756	3.6307	3.61921
RCHY1	2.2497	2.14796	2.33382	2.22255	2.4629	2.02459	2.30036	2.04766	2.17361
RCL1	2.12156	2.35137	2.18778	3.24601	3.29243	3.25937	3.43465	3.22712	3.14065
RDH11	6.01711	6.03808	6.11017	5.62922	5.52097	5.59013	6.40114	6.4255	6.30628
REEP6	1.78645	1.86716	1.76968	1.71126	1.43631	1.68745	3.54707	3.7333	3.67998
RELA	5.79974	5.7441	5.73125	5.84108	5.4103	5.78191	5.02268	5.51934	5.60598
RELB	2.75641	2.58025	2.83782	3.77994	3.99058	4.03626	4.26241	3.88539	3.77516
RER1	5.65253	5.79073	5.68955	5.39079	5.59308	5.39518	6.41567	5.85084	5.76908
RETREG1	1.02911	0.893889	1.15443	3.98817	4.28112	3.95369	3.61487	3.45902	3.60525
RETSAT	3.89997	3.94367	4.03001	4.62695	4.72337	4.70395	4.83915	4.73234	4.56879
REV3L	1.99066	1.91014	1.98579	1.57912	1.4938	1.45132	1.59365	1.63625	1.76118
RFC1	3.73669	3.79531	3.82205	3.30171	3.1128	3.11328	3.61172	3.70005	3.69154
RFC2	3.51588	3.73475	3.85665	3.55419	3.65863	3.73205	4.67739	4.5973	4.19772
RFC3	2.65471	2.6856	2.53067	1.69593	1.71763	1.56172	3.22923	3.16596	3.65739
RFC4	3.83336	4.00078	4.02041	3.01923	3.21081	2.99064	4.65404	4.28239	4.3387
RFC5	2.52079	2.499	2.62048	2.55546	2.56583	2.62253	3.85738	3.70951	3.74361
RGS4	0.156131	0.267488	0.224624	1.78258	1.59871	1.83443	1.81903	2.07606	2.00998
RHBDF2	4.43127	4.45938	4.34524	2.73525	2.65334	2.89664	3.95939	3.9733	3.96038
RHOA	6.67854	6.71096	6.74858	7.86868	7.72755	7.84937	8.07445	8.17495	8.0854
RHOB	3.55098	3.56292	3.58352	5.23199	5.13425	5.21053	1.98849	2.00662	2.0874
RHOBTB3	5.83746	5.81143	5.88035	3.42416	3.44854	3.36725	4.21388	4.31007	4.45753
RHOF	0.698579	0.828992	0.78788	1.84313	1.77451	1.72274	1.81742	1.83383	1.72375
RHOG	5.50595	5.53386	5.55399	4.56892	4.48633	4.59418	5.71593	5.7641	5.62585
RHOT1	4.36203	4.252	4.36802	4.31817	4.37413	4.40297	3.85156	4.07831	4.05484
RHOT2	3.54221	3.33925	3.45104	5.08728	5.23716	5.26045	3.82885	3.56194	3.27784
RICTOR	2.72849	2.75495	2.76164	1.90936	1.77861	1.90363	1.65813	1.83647	1.51344
RIPK1	3.44231	3.57286	3.55599	3.01692	2.88673	2.94178	2.5606	2.54607	2.43826
RIPK2	4.28221	4.29161	4.26756	3.7449	3.61996	3.58247	4.86299	4.90559	4.82966
RIT1	3.85282	3.87605	3.8077	3.41294	3.73602	3.51166	2.76611	2.62252	2.52881
RNASEH2A	2.72557	2.70477	2.65211	1.97949	2.12088	2.14917	4.51008	4.32892	4.10015
RND3	7.37035	7.39137	7.39258	4.8883	4.63275	4.76614	7.38593	7.50071	7.57783
RNF19B	3.78898	3.78	3.87962	4.28596	4.02913	4.19675	3.58827	3.79858	3.80389
RNF213	3.92125	4.00219	4.04391	3.96709	3.89914	3.91133	2.91933	3.0668	2.77742
RNF31	3.16928	3.27826	3.25715	3.00545	2.87989	2.98117	2.25369	2.42866	2.2614
RNH1	6.74466	6.72758	6.77617	7.10315	7.15724	7.19109	7.51684	7.29013	7.01558
RNMT	3.47237	3.49522	3.60533	3.55833	3.55501	3.55994	4.00709	4.13209	3.92924
RNPS1	6.77446	6.81688	6.80335	6.42995	6.05185	6.39132	5.39248	5.87544	5.93634
ROCK1	3.30347	3.28723	3.27482	2.57781	2.44953	2.45165	2.79086	2.92252	3.13231
RORA	1.35045	1.43087	1.57432	0.329504	0.27201	0.160286	1.54743	1.66644	1.63927
RPA1	4.43863	4.42702	4.49008	3.59482	3.54656	3.56895	4.35956	4.4116	4.17646
RPA2	3.66488	3.47716	3.66157	4.20401	4.3798	4.26192	5.01713	4.90865	4.56436
RPA3	3.03527	3.07311	3.14605	2.64813	3.14567	2.68661	4.14713	3.39546	3.7495
RPL14	5.44184	6.11831	6.46841	8.71423	8.92642	8.15373	8.03197	7.82117	7.89613
RPL18	8.24911	8.37665	8.43322	9.01261	9.3107	9.15493	8.32079	7.75805	7.73662
[truncated: 634 more rows]
