# Supplementary material for: Pharmacological Ascorbate Restrains Epithelial–Mesenchymal Transition and Invasion in Glioblastoma Cells via Extracellular H2O2 Generation
Source: Int J Mol Sci. 2026 May 30;27(11):4964. doi: 10.3390/ijms27114964 (PMC13257296; doi:10.3390/ijms27114964)
Supplement: Supplementary file 1 [file ijms-27-04964-s001.zip › Supplementary Table 6 xlsx.xlsx]

## Sheet: Sheet1
Gene Symbol	H4-1	H4-2	H4-3	LN229-1	LN229-2	LN229-3	U87MG-1	U87MG-2	U87MG-3
ITGAV	4.64987	4.65293	4.67614	4.99316	5.18962	4.92886	4.04215	3.88838	4.1299
TSC22D3	4.02319	4.18464	4.25395	4.54479	4.86368	4.72462	3.76789	3.3991	3.01742
SAMD4A	2.87099	2.58507	2.80081	3.1258	2.94449	3.20798	1.76168	1.7038	1.82389
GNG12	6.38346	6.37271	6.39474	6.3932	6.36123	6.29423	5.10667	5.19677	5.45063
TNFRSF12A	7.33388	7.37107	7.41163	6.70835	6.82115	6.9362	6.57241	6.23855	5.73138
RCAN1	4.95659	4.99184	5.04785	7.11795	7.14921	7.04235	3.80756	3.6307	3.61921
EGR1	3.75229	3.82111	3.41493	4.27404	3.87886	4.26229	1.91566	2.21484	2.78279
SERPINE2	8.37729	8.36151	8.42495	11.0417	10.9602	10.9424	6.92611	6.99794	7.08973
PLAT	4.30687	4.26773	4.38743	7.18477	7.01084	7.2185	3.00955	2.87079	2.75246
WWTR1	5.6388	5.66229	5.58678	6.21247	6.00421	6.06817	3.64726	3.88343	3.96891
PRSS23	7.24836	6.73239	7.36734	6.53943	6.27767	6.50567	5.29173	5.20534	5.18358
IL1RAP	3.57955	3.62572	3.59591	4.45853	4.34496	4.38653	1.27477	1.42975	1.61487
PMEPA1	3.70793	3.73516	3.71921	6.86727	6.83754	6.84125	1.59515	1.57545	1.47728
BCAM	2.96813	2.99432	2.91012	2.82416	2.70213	2.90644	0.779716	0.721948	0.821973
INHBA	2.57994	2.5603	2.63429	2.77073	2.72155	2.78613	0.348223	0.31461	0.359724
ID3	6.30468	6.35779	6.36584	5.41634	5.58374	5.62973	4.41314	4.05431	3.76074
SOX4	3.1908	3.25983	3.32586	2.96584	3.00003	2.98736	0.624779	0.618545	0.451224
SFRP1	2.7533	2.75248	2.85459	4.78182	4.77902	4.75584	0.0513554	0.0981406	0.0952534
KRT8	3.54395	3.6435	3.57994	4.04368	4.14507	4.18698	1.14834	0.712035	0.790408
JAG1	4.33313	4.41296	4.42793	3.30336	3.3076	3.30593	1.51956	1.43759	1.42273
TIMP3	6.69619	6.76136	6.77117	7.68701	7.60116	7.63949	3.68018	3.72787	3.76564
MDK	7.69464	7.70831	7.69505	8.60154	8.45108	8.71766	4.25047	4.42902	4.299
IL32	4.14502	4.37752	4.12408	2.03229	2.00511	1.94098	0.794915	0.773152	0.672374
MGP	3.92958	4.06542	3.97242	2.90056	2.8083	2.81796	0.394854	0.373149	0.500118
COL4A2	4.6365	4.66858	4.63895	5.49012	5.45112	5.5338	0.905843	0.889189	0.844198
COL4A1	4.1871	4.20614	4.22018	3.9395	3.86777	3.91998	0.163731	0.143467	0.10517
IGFBP3	9.27467	9.31722	9.38446	6.07764	5.93428	6.04195	4.75403	4.87757	4.75685
PDLIM4	4.92485	4.95009	4.95363	5.85368	5.92977	5.98836	0.135847	0.0893422	0.0650552
ITGA6	5.66209	5.68204	5.71956	6.11965	5.98582	5.99511	0.343564	0.363407	0.436376
THBS1	5.82804	5.87003	5.8554	3.15828	3.17541	3.12843	0.277069	0.338195	0.302266
KRT18	5.99907	6.04259	6.11033	5.3576	5.46293	5.40658	0.111579	0.0719864	0.106378
IFITM1	7.75028	7.70596	7.70264	3.64756	3.21734	3.60744	0.984823	1.07589	0.934255
IGFBP5	9.2046	9.22804	9.1931	1.7816	1.69118	1.77412	1.03769	1.18809	0.918504
CTSK	1.00311	1.03927	0.773904	4.8246	4.83661	4.84208	10.1131	9.97304	9.66541
MOXD1	0.569045	0.546608	0.447726	1.79719	1.65232	1.69713	5.36722	5.44358	5.38611
PDPN	1.59221	1.62886	1.61534	0.0728426	0.0515531	0.0291617	5.32829	5.68622	5.6536
IGFBP6	4.92399	4.83464	4.93286	4.96824	5.44229	5.13857	8.0991	7.42315	6.97896
MT2A	8.46198	8.44567	8.43924	9.83293	9.49494	9.89873	10.8034	11.2636	10.872
VIM	9.41295	9.38787	9.47935	10.8263	10.7247	10.89	11.8249	11.9391	11.9202
DCBLD2	4.84266	4.86374	4.89459	5.02638	5.11353	4.96586	7.06843	7.00457	7.08822
EMP1	4.34944	4.35813	4.44346	4.77771	4.90529	4.76791	6.29844	6.15862	5.9508
PLAUR	4.72714	4.64741	4.66772	3.15606	2.98065	3.20822	6.37499	6.45902	6.34162
SDCBP	6.48992	6.68022	6.49301	6.41996	6.67393	6.41858	8.33659	7.91788	8.16256
ANXA1	8.12087	8.10682	8.15182	6.89788	7.0449	6.92609	9.77367	9.59692	9.5832
C12orf75	3.998	3.98127	4.14955	3.86472	4.00925	3.81757	5.63811	5.33202	5.48248
NAMPT	6.5622	6.5595	6.66134	6.0117	5.82782	5.88597	7.86956	8.07712	8.08179
TM4SF1	5.09557	5.0935	5.16583	4.9308	5.0101	4.88624	6.34627	6.3539	6.47192
STMN1	5.59018	5.61805	5.7454	5.3244	5.32272	5.35177	7.00885	6.77451	6.66881
SH3BGRL3	7.86668	7.8737	7.87403	8.22856	7.51173	8.06694	8.54126	9.27816	9.18081
TMSB4X	9.31575	9.34203	9.32389	7.45804	8.26063	7.70486	10.8823	10.0844	10.1871
S100A11	9.00697	8.99957	9.01219	8.45015	8.30661	8.36504	9.83261	10.1176	10.1524
S100A16	3.5113	3.49116	3.35443	7.02019	7.09975	7.09269	8.19305	7.9893	7.80965
TGM2	2.68725	2.7309	2.74814	6.02209	6.01753	6.11332	6.82072	6.6338	6.30022
HTRA1	5.51076	5.47744	6.01601	7.58212	7.50909	7.51309	8.44189	8.37818	8.33644
S100A10	5.92811	5.99103	5.982	7.08224	7.394	7.20538	8.17604	7.77605	7.61126
SCG2	0.871154	1.04607	1.24598	2.45709	2.09518	2.2853	2.82255	3.04351	2.80346
HSPB1	7.29911	7.28955	7.30466	8.14816	7.79145	8.20087	8.97906	9.13111	8.88664
LGALS3	5.7913	5.78042	5.841	6.49904	6.71277	6.64068	7.84102	7.53282	7.05968
COL6A2	7.04207	7.05522	7.08713	7.59399	7.46507	7.61901	8.39155	8.31874	8.09058
PLP2	6.61874	6.6854	6.5356	7.15685	6.58047	7.01277	7.34453	7.8468	7.95981
ITGA3	7.37813	7.42214	7.45789	6.65356	6.58619	6.70055	8.54683	8.4598	8.11166
COL1A1	3.23564	3.18505	3.07595	0.280543	0.295245	0.231107	3.79842	3.8557	3.94031
ASS1	5.08768	5.12178	5.17752	0.99908	0.950837	1.11291	5.99687	5.89545	5.56908
FTH1	12.9649	12.9861	12.9618	11.9067	11.8912	11.9111	13.6801	13.6383	13.6562
CCDC80	2.81949	2.96351	2.78911	1.03408	0.940588	0.834385	4.01696	3.57776	2.95253
ACTA2	5.20157	5.18287	5.20664	3.755	3.52804	3.68972	5.66438	5.90541	5.75879
VCL	4.93195	4.91453	5.05744	4.3385	4.13751	4.2518	5.50793	5.58899	5.39645
SERPINE1	6.61669	6.62719	6.67683	3.24401	3.13136	3.29727	7.08802	7.28046	7.1302
MYL12A	6.46744	6.49977	6.59753	6.59654	6.52112	6.57175	7.40638	7.46427	7.43497
CD74	0.933257	1.00501	0.983997	10.3963	9.93676	10.26	7.40804	7.74697	7.56295
CAVIN3	0.155178	0	0	5.58376	5.95952	5.78767	6.51838	5.8064	5.34863
THBS2	0.509342	0.595967	0.508701	7.29888	7.26189	7.33358	4.78444	4.70695	4.59333
LGALS1	7.10449	7.07024	7.10631	9.70487	10.2734	9.93562	10.7532	10.0839	9.90531
GLUL	2.48209	2.43615	2.47056	4.69425	4.62279	4.73756	5.31219	5.1967	5.03435
TNC	3.91189	3.87729	3.94043	6.61017	6.20876	6.44995	6.53331	6.6826	6.4508
AKAP12	1.15394	1.33801	1.2932	4.60311	4.4823	4.54869	3.65236	3.74381	3.7076
NRP2	3.12248	3.08581	3.11323	5.07765	4.91949	5.04351	5.32587	5.42961	5.2317
LAMB3	1.76868	1.7387	1.9197	3.63941	3.81067	3.74662	4.26191	3.92528	3.61731
FRMD5	1.15514	1.11556	1.14102	4.22262	4.04438	4.24758	3.12977	3.21222	3.11095
CRIP2	1.85656	1.85536	2.1995	5.27495	5.31764	5.36818	4.00441	3.74261	3.64278
RHOC	6.1554	6.30185	6.40603	8.21236	8.22848	8.40395	8.12701	8.11663	7.70311
S100A6	8.43805	8.46619	8.44206	9.3857	10.6559	9.82829	10.9821	9.49128	9.20109
HIVEP3	0.381251	0.359223	0.290929	1.6787	1.42961	1.67428	1.47349	1.811	1.74907
TIMP1	8.50234	8.45383	8.53038	9.3054	9.27023	9.35686	9.63391	9.62788	9.46831
ELL2	3.80004	3.87417	3.91134	2.29884	2.20108	2.0933	3.97792	4.35244	4.445
ZYX	7.0462	7.03899	7.00561	6.22181	5.82518	6.08291	6.99495	7.39624	7.28431
PDLIM7	5.14454	5.1093	5.14134	3.30163	3.16422	3.41653	5.20182	5.3368	5.13043
TAGLN2	7.81175	7.85889	7.81516	6.6151	6.71592	6.74122	8.02657	7.85369	7.69829
BCAT1	4.45133	4.43418	4.44219	2.67165	2.7829	2.60205	4.38364	4.31133	4.53983
MYADM	4.75194	4.91234	4.74673	3.64444	3.38947	3.52001	4.22091	4.7767	5.20746
C1R	7.35156	7.367	7.42191	5.55121	5.44686	5.6177	6.71386	6.76642	6.54887
PLAU	7.25869	7.29078	7.31162	0.3752	0.298898	0.520165	6.72511	6.55396	6.45727
SNAI2	7.10668	7.20268	7.06592	3.18897	2.6529	2.94932	5.81181	6.30774	6.75267
FN1	9.21179	9.23254	9.26971	5.65626	5.41976	5.57794	8.23781	8.3981	8.416
C1S	6.94643	7.03608	7.13545	3.57283	3.64676	3.77015	5.75666	5.62667	5.30393
TGFBI	9.17402	9.2032	9.28122	6.51913	6.3448	6.40513	7.67651	7.74046	7.60125
COL6A3	8.10111	8.12264	8.29785	0.0393686	0.0529486	0.0884632	6.32054	6.27354	6.12221
NNMT	6.08031	6.13748	6.17894	1.44496	1.92838	1.54954	3.70148	3.14511	3.1965
CD24	5.3401	5.24567	5.41086	0	0.0928204	0.0319103	1.32866	1.37678	1.29153
RBP1	0.611796	0.550542	0.676581	3.14495	3.30792	3.49661	1.76685	1.60256	1.41412
TPM2	3.88626	4.00726	3.91524	5.76146	5.63401	5.8964	5.00134	5.04843	4.67815
MMP2	9.00784	8.99891	9.03598	9.73595	9.41024	9.67881	9.79722	10.0379	9.93709
SLC4A7	1.48684	1.59649	1.52326	3.74105	3.80704	3.59823	2.24707	2.06217	2.51222
PNRC1	4.17258	4.12188	4.10916	4.95349	4.85702	4.94572	4.8211	4.7772	4.88754
COL6A1	6.7933	6.78745	6.82906	7.53327	7.25779	7.5348	7.45073	7.60122	7.30964
CAMK2D	3.41039	3.46136	3.48276	3.74456	3.53538	3.52472	4.10587	3.89942	4.18704
SPARC	6.31205	6.34516	6.37742	8.66971	8.49009	8.61835	6.7586	6.94746	6.97106
ACTN1	6.71569	6.71389	6.75214	6.55129	6.1224	6.46869	6.99773	7.20366	7.04327
TAGLN	1.26039	1.14012	1.28245	0.534993	0.696648	0.673457	1.62884	1.76025	1.31268
LMNA	6.93037	6.97518	6.94186	7.993	8.20496	8.17017	7.60459	7.23849	6.98626
KLF6	3.49466	3.5134	3.56219	3.91076	3.70726	3.73448	3.70607	3.80794	3.99125
PTHLH	1.15068	0.903322	0.736233	1.67012	1.50595	1.51651	1.18766	1.23252	1.06683
TUBA1A	6.57675	6.62133	6.72311	6.74353	6.43281	6.72011	6.74299	6.99031	6.77074
IGFBP7	6.09456	6.15373	6.18606	6.34974	6.50039	6.37697	6.57827	6.39308	6.03254
TPM1	6.95837	6.97266	7.06062	8.15703	7.9787	8.33121	7.17943	7.2565	7.09248
IGF2BP2	4.17442	4.26924	4.22536	4.78154	4.33716	4.6095	4.05444	4.47978	4.52164
CAV1	6.78482	6.8442	6.80447	6.65964	6.53801	6.57078	6.80748	6.9441	7.04827
S100A2	2.22735	2.28684	2.00978	1.06505	1.71838	1.01197	2.92908	2.19532	1.61983
CLIC1	7.42195	7.43135	7.53737	6.65504	6.82775	6.73655	7.7483	7.48819	7.2652
CALD1	6.32792	6.33985	6.34566	6.18889	6.21563	6.28672	6.12593	6.27377	6.54047
FLNA	7.56926	7.55644	7.57651	6.46998	6.52144	6.54849	7.76696	7.52397	7.21541
TSC22D1	4.93201	4.94947	4.8357	5.37326	5.4656	5.32236	4.84403	4.7645	4.7006
CLIC4	6.88079	6.91519	6.965	6.77694	6.84099	6.62323	6.67642	6.66422	6.80451
ANXA2	9.7455	9.71021	9.78468	9.11495	8.96134	9.05669	9.53325	9.64306	9.40855
EMP3	7.38113	7.42008	7.43787	7.0236	7.03706	7.21994	7.3069	7.15658	6.78025
NINJ1	6.20055	6.18108	6.26356	5.65455	5.30862	5.64022	5.83216	6.09209	5.70582
LYST	2.36166	2.36746	2.37899	4.01459	3.86135	3.88108	1.92902	1.98574	2.13539
ITGB1	7.87269	7.96731	7.97162	7.75023	7.60664	7.62726	7.4113	7.58177	7.63207
TCF4	2.29905	2.22985	2.33437	2.21178	1.88329	1.82303	1.64697	1.90794	2.10899
S100A4	2.15009	2.30333	2.47078	3.96692	4.9347	4.15176	2.45735	1.6873	1.54514
NFIB	2.01892	2.11325	2.03139	2.7023	2.7227	2.66442	1.551	1.64057	1.58082
VMP1	5.69308	5.7345	5.70633	5.74223	5.54929	5.54099	5.02558	5.27028	5.35488
EZR	4.29153	4.21921	4.3268	3.89075	3.71221	3.88533	3.79124	3.81558	3.72619
SOCS3	3.85283	3.96653	3.95157	2.86453	3.10328	2.96037	3.83567	3.36462	3.00344
CKB	2.45212	2.62285	2.57905	1.91217	1.97232	2.05318	2.50454	1.7216	1.46254
DST	4.05377	4.16947	4.1266	3.55451	3.20299	3.37745	3.02037	3.27996	3.40953
IGFBP4	4.84351	4.88627	4.87735	3.34443	3.47861	3.38373	4.27163	3.99548	3.64555
CREB5	2.19237	2.19642	2.06938	1.10411	0.888457	1.0089	1.05067	1.15171	1.42705
CD44	8.96055	9.09511	9.0527	8.056	7.88035	7.95548	7.77134	8.61932	7.83471
FSTL3	3.86199	3.86865	3.77629	2.91782	3.1953	3.31507	3.05858	2.65487	2.3282
GADD45A	6.08924	6.097	6.12313	4.78196	4.87656	4.79198	5.01359	4.8389	4.6227
PHLDA2	7.06453	7.01143	7.08772	5.55153	5.38861	5.73848	5.52497	5.70658	5.35712
CCL2	5.68387	5.58734	5.68878	6.31864	6.20584	6.44199	3.95501	4.25599	4.15202
SERPINH1	8.28729	8.3948	8.18477	8.04917	7.83549	8.24588	6.96331	6.73724	6.50823
ANTXR1	5.91831	5.92427	5.89288	4.13155	3.75649	3.93212	3.9919	4.35871	4.40609
CDKN1A	8.07964	8.10042	8.13024	5.59894	5.68878	5.71933	6.4734	6.29685	5.91197
NCOA7	4.33038	4.53417	4.51389	2.96339	2.90081	2.84788	2.45398	2.53324	2.71461
F3	4.53025	4.57898	4.59974	1.31452	1.10154	1.18813	2.25804	2.1253	2.19468
FSTL1	6.7765	6.79602	6.82272	3.87735	3.85034	3.86926	3.9633	3.98123	3.88415
IFIT3	6.1499	6.25196	6.29518	3.43139	3.22702	3.41813	3.22979	3.42196	3.15574
LUM	7.25908	7.27866	7.32667	3.90426	3.86463	3.70228	3.32829	3.49827	3.61778
ISG15	8.06879	8.09268	8.06167	3.61592	4.30255	3.81636	4.41881	3.65568	3.43471
